# Supplementary material for: Indoor air pollutants and respiratory symptoms among residents of an informal urban settlement in Uganda: A cross-sectional study
Source: PLoS One. 2023 Aug 17;18(8):e0290170. doi: 10.1371/journal.pone.0290170 (PMC10434877; doi:10.1371/journal.pone.0290170)
Supplement: S2 Data — (CSV) [file pone.0290170.s007.csv]

BWAISEParish	Age	Sex	AVeragePM25	AVeragePM10	AVerageHCHO	AVerageC02	AVerageCarbonMono	AVerageHumidity	AVerageTemperature	Maritalstatus_c	educ	job_c	home_c	StayLength_c	CookingPlace_c	FuelMain	pets	mosquitorepellants	indoorPlants	carpet	mold	cigas	ciga_status	MainFuel2	smokingLast30	Alcohol3moths	Marijuana30	PschoactiveSubs	NowIwillaskyouquestionson	Whatisname_childsAgeinm	Whatisname_childsSex	Whatisname_childsLevelof	Hasname_childhadthefollo	MorningCough	DayorNightCough	Phlegm	Wheezing	shortnessbreath	nasalsymptoms	None	Whensleepingdoesname_child	Didanyonewholivedwithname	Didanyonewholivedwiththeyo	Child_index	AgeChild	Gender_Child	Education_Child	MorningCough	DayNightCough
1	32	Female	38.38000107	58.52000046	0.0059	477.2000122	11.30000019	69.09999847	27.20000076	Married/Cohabiting	Post primary	Employed	Rents house	Yes	Outside the house	Charcoal	No	No	No	No	Yes	No		Biomass(charcoal,Firewood)	0	0	0	0		48	Male	schooling	Morning Cough (ekikololo) Day or night cough Nasal symptoms (runny nose)	1	1	0	0	0	1	0	Never	No	No	160	48	Male	schooling	1	1
1	32	Female	38.38000107	58.52000046	0.0059	477.2000122	11.30000019	69.09999847	27.20000076	Married/Cohabiting	Post primary	Employed	Rents house	Yes	Outside the house	Charcoal	No	No	No	No	Yes	No		Biomass(charcoal,Firewood)	0	0	0	0		10	Female	Not yet in school	Morning Cough (ekikololo) Day or night cough Nasal symptoms (runny nose)	1	1	0	0	0	1	0	Seldom (not often)	No	No	161	10	Female	Not yet in school	1	1
2	31	Female	259.4100037	402.7900085	0.1426	466.2000122	16.10000038	78	26.79999924	Married/Cohabiting	Primary	Business wo(man)	Rents house	Yes	Outside the house	Charcoal	No	No	No	No	Yes	No		Biomass(charcoal,Firewood)	0	0	0	0		0	Male	Not yet in school	Nasal symptoms (runny nose)	0	0	0	0	0	1		Never	Not applicable	Not applicable	45	0	Male	Not yet in school	0	0
1	32	Female	60.70800018	89.79599762	0.032299999	470.7000122	1.100000024	66.80000305	29.20000076	Married/Cohabiting	Primary	Business wo(man)	Rents house	Yes	Inside the house	Charcoal	No	No	No	No	No	No		Biomass(charcoal,Firewood)	0	1	0	1		40	Female	schooling	Morning Cough (ekikololo) Nasal symptoms (runny nose)	1	0	0	0	0	1	0	Never	No	No	217	40	Female	schooling	1	0
1	36	Female	63.06000137	89.13600159	0.0127	639.2999878	38.20000076	71.80000305	28	Married/Cohabiting	Post primary	Business wo(man)	Rents house	Yes	Inside the house	Charcoal	No	No	No	Yes	No	No		Biomass(charcoal,Firewood)	0	0	0	0		2	Male	Not yet in school	Wheezing (okuyilitira) Shortness of breath	0	0	0	1	1	0	0	Sometimes	No	No	192	2	Male	Not yet in school	0	0
2	38	Male	50.88000107	70.08000183	0.0548	479.7000122	0	70.30000305	29.5	Single	Post primary	Business wo(man)	Rents house	Yes	Outside the house	Charcoal	No	Yes	No	No	Yes	Yes	>once<daily	Biomass(charcoal,Firewood)	1	1	0	1		4	Male	Not yet in school	Morning Cough (ekikololo) Phlegm (mucus in resp sysustem but not in nasal area)	1	0	1	0	0	0		Sometimes	No	No	61	4	Male	Not yet in school	1	0
1	26	Female	30.32999992	48.90999985	0.005	425.7000122	5.800000191	64.80000305	28.79999924	Married/Cohabiting	Post primary	Unemployed	Rents house	No	Inside the house	Charcoal	No	No	No	Yes	No	No		Biomass(charcoal,Firewood)	0	0	0	0		48	Female	schooling	Morning Cough (ekikololo) Day or night cough	1	1	0	0	0	0	0	Never	No	No	167	48	Female	schooling	1	1
1	25	Female	74.22000122	121.75	0.01	456.1000061	10.39999962	65	29.20000076	Married/Cohabiting	Post primary	Employed	Owner of house	Yes	Outside the house	Charcoal	No	No	No	No	No	No		Biomass(charcoal,Firewood)	0	0	0	0		36	Male	schooling	Morning Cough (ekikololo) Shortness of breath	1	0	0	0	1	0	0	Never	No	No	205	36	Male	schooling	1	0
1	65	Female	20.98999977	33.18999863	0.002	439.7999878	22.10000038	60.29999924	30.29999924	Separated	None	Unemployed	Rents house	Yes	Outside the house	Charcoal	No	No	No	No	Yes	No		Biomass(charcoal,Firewood)	0	0	0	0		24	Male	Not yet in school	Morning Cough (ekikololo) Day or night cough Nasal symptoms (runny nose)	1	1	0	0	0	1	0	Never	No	No	224	24	Male	Not yet in school	1	1
3	30	Female	45.38999939	66.83999634	0.032499999	499.7000122	23.89999962	77.69999695	27.20000076	Separated	Primary	Business wo(man)	Rents house	Yes	Outside the house	Charcoal	No	Yes	No	Yes	No	No		Biomass(charcoal,Firewood)	0	0	0	0		59	Female	schooling	Morning Cough (ekikololo) Day or night cough Wheezing (okuyilitira)	1	1	0	1	0	0	0	Sometimes	No	No	99	59	Female	schooling	1	1
2	27	Female	76.52999878	124.5400009	0.042599998	867.7000122	95	70.80000305	30.39999962	Married/Cohabiting	Post primary	Business wo(man)	Rents house	Yes	Outside the house	Charcoal	No	No	No	Yes	No	No		Biomass(charcoal,Firewood)	0	0	0	0		0	Male	Not yet in school	Morning Cough (ekikololo)	1	0	0	0	0	0		Never	No	No	15	0	Male	Not yet in school	1	0
2	38	Female	85.72799683	130.4880066	0.0579	521.2000122	10.69999981	76.5	27.89999962	Single	Post primary	Business wo(man)	Rents house	Yes	Outside the house	Charcoal	No	Yes	No	No	Yes	No		Biomass(charcoal,Firewood)	0	1	0	1		48	Male	Not yet in school	Morning Cough (ekikololo) Wheezing (okuyilitira) Phlegm (mucus in resp sysustem but not in nasal area)	1	0	1	1	0	0		Never	No	No	69	48	Male	Not yet in school	1	0
2	33	Female	110.0039978	161.4839935	0.035399999	425.5	4.800000191	78.19999695	26.60000038	Married/Cohabiting	Primary	Business wo(man)	Rents house	Yes	Outside the house	Charcoal	No	Yes	No	Yes	No	No		Biomass(charcoal,Firewood)	0	1	0	1		4	Female	schooling	Morning Cough (ekikololo)	1	0	0	0	0	0		Never	No	No	62	4	Female	schooling	1	0
1	22	Female	86.72000122	116.5999985	0.015699999	446.2999878	26.10000038	67.5	29.10000038	Married/Cohabiting	Post primary	Unemployed	Rents house	Yes	Inside the house	Charcoal	No	No	No	No	No	No		Biomass(charcoal,Firewood)	0	0	0	0		13	Female	Not yet in school	Morning Cough (ekikololo) Day or night cough Shortness of breath Nasal symptoms (runny nose)	1	1	0	0	1	1	0	Never	No	No	221	13	Female	Not yet in school	1	1
1	26	Female	147.5800018	211.8099976	0.0146	502.7000122	15	73.09999847	26.70000076	Married/Cohabiting	Post primary	Business wo(man)	Rents house	No	Outside the house	Charcoal	No	Yes	No	Yes	No	No		Biomass(charcoal,Firewood)	0	0	0	0		36	Female	Not yet in school	Morning Cough (ekikololo) Day or night cough Nasal symptoms (runny nose)	1	1	0	0	0	1	0	Almost always	No	No	157	36	Female	Not yet in school	1	1
2	35	Female	30.57999992	48.45000076	0.0029	472.7000122	8.800000191	67.69999695	26.89999962	Single	None	Employed	Rents house	Yes	Outside the house	Charcoal	Yes	No	No	No	Yes	Yes	Daily	Biomass(charcoal,Firewood)	1	1	1	1		0	Female	Not yet in school	Morning Cough (ekikololo)	1	0	0	0	0	0		Never	No	No	5	0	Female	Not yet in school	1	0
2	23	Female	79.08000183	124.8499985	0.0166	569.5999756	14	60.79999924	28.89999962	Single	Primary	Employed	Rents house	Yes	Outside the house	Charcoal	No	Yes	No	No	Yes	No		Biomass(charcoal,Firewood)	0	1	0	1		3	Female	Not yet in school	Morning Cough (ekikololo)	1	0	0	0	0	0		Sometimes	No	No	37	3	Female	Not yet in school	1	0
3	55	Female	211.5200043	240.2200012	0.0146	430.7000122	10.5	68.5	26.79999924	Single	Primary	Business wo(man)	Rents house	Yes	Outside the house	Firewood	No	No	No	No	Yes	No		Biomass(charcoal,Firewood)	0	0	0	0		30	Female	Not yet in school	Nasal symptoms (runny nose) Wheezing (okuyilitira) Morning Cough (ekikololo) Phlegm (mucus in resp sysustem but not in nasal area)	1	0	1	1	0	1	0	Never	No	No	150	30	Female	Not yet in school	1	0
3	22	Female	54.77999878	89.66000366	0.01234	556.4000244	8.199999809	71.30000305	26.70000076	Married/Cohabiting	Post primary	Business wo(man)	Rents house	Yes	Inside the house	Charcoal	No	Yes	No	No	No	No		Biomass(charcoal,Firewood)	0	0	0	0		30	Male	Not yet in school	Morning Cough (ekikololo) Nasal symptoms (runny nose)	1	0	0	0	0	1	0	Never	No	No	120	30	Male	Not yet in school	1	0
3	38	Female								Single	Post primary	Business wo(man)	Rents house	Yes	Outside the house	Charcoal	No	Yes	No	No	Yes	No		Biomass(charcoal,Firewood)	0	0	0	0		60	Male	schooling	Morning Cough (ekikololo) Phlegm (mucus in resp sysustem but not in nasal area) Wheezing (okuyilitira) Shortness of breath	1	0	1	1	1	0	0	Sometimes	No	No	132	60	Male	schooling	1	0
2	52	Male	71.81999969	118.1800003	0.0252	447.8999939	4.099999905	74.80000305	26.29999924	Married/Cohabiting	Post primary	Business wo(man)	Rents house	Yes	Inside the house	Charcoal	No	No	No	No	Yes	No		Biomass(charcoal,Firewood)	0	0	0	0		48	Male	schooling	Morning Cough (ekikololo) Nasal symptoms (runny nose)	1	0	0	0	0	1		Never	No	No	18	48	Male	schooling	1	0
3	25	Male	27.20999908	44.25999832	0.0054	448.7000122	1	66.19999695	28.39999962	Married/Cohabiting	Post primary	Employed	Rents house	Yes	Outside the house	Charcoal	No	No	No	No	No	No		Biomass(charcoal,Firewood)	0	1	0	1			Female	Not yet in school	None	0	0	0	0	0	0	1	Never	Dont know	Dont know	141		Female	Not yet in school	0	0
1	16	Male	39.77999878	55.84999847	0.0089	437.2999878	6.444444656	69.09999847	26.60000038	Single	Primary	Unemployed	Rents house	Yes	Outside the house	Charcoal	No	No	No	Yes	No	No		Biomass(charcoal,Firewood)	0	0	0	0		36	Male	Not yet in school	Morning Cough (ekikololo)	1	0	0	0	0	0	0	Never	No	No	158	36	Male	Not yet in school	1	0
1	42	Female	119.3700027	200.3699951	0.0107	467.1000061	2.599999905	66.19999695	28.39999962	Married/Cohabiting	Primary	Business wo(man)	Owner of house	Yes	Outside the house	Charcoal	No	No	No	No	No	No		Biomass(charcoal,Firewood)	0	1	0	1		24	Female	Not yet in school	Morning Cough (ekikololo) Day or night cough Shortness of breath	1	1	0	0	1	0	0	Never	No	No	202	24	Female	Not yet in school	1	1
3	57	Male	31.87999916	51.50999832	0.023600001	461.7000122	5.699999809	62.09999847	30.5	Married/Cohabiting	Post primary	Business wo(man)	Owner of house	Yes	Outside the house	Charcoal	No	No	No	No	No	Yes		Biomass(charcoal,Firewood)	1	1	0	1		3	Male	Not yet in school	Morning Cough (ekikololo) Day or night cough Nasal symptoms (runny nose)	1	1	0	0	0	1	0	Seldom (not often)	No	No	126	3	Male	Not yet in school	1	1
3	29	Female	41.31600189	60.44400024	0.0233	449.3999939	1.299999952	69.5	28	Married/Cohabiting	Post primary	Employed	Rents house	Yes	Inside the house	Charcoal	No	No	No	Yes	No	No		Biomass(charcoal,Firewood)	0	0	0	0		7	Female	Not yet in school	None	0	0	0	0	0	0	1	Never	No	No	209	7	Female	Not yet in school	0	0
1	26	Female	45.14400101	63.84000015	0.022600001	524.2000122	15.60000038	73.5	28.70000076	Married/Cohabiting	Primary	Employed	Rents house	Yes	Outside the house	Charcoal	No	No	No	No	No	No		Biomass(charcoal,Firewood)	0	0	0	0		36	Female	Not yet in school	Morning Cough (ekikololo) Day or night cough Shortness of breath Nasal symptoms (runny nose) Wheezing (okuyilitira)	1	1	0	1	1	1	0	Never	No	No	176	36	Female	Not yet in school	1	1
2	16	Female	51.82799911	77.06400299	0.036600001	506.1000061	0	70.30000305	29	Single	Primary	Unemployed	Owner of house	Yes	Outside the house	Charcoal	No	Yes	No	No	Yes	No		Biomass(charcoal,Firewood)	0	0	0	0		36	Male	schooling	Day or night cough Morning Cough (ekikololo)	1	1	0	0	0	0		Never	No	No	3	36	Male	schooling	1	1
2	46	Female	22.95999908	36.95000076	0.0054	513.7999878	7.400000095	71	27.89999962	Single	Primary	Business wo(man)	Rents house	Yes	Outside the house	Firewood	Yes	Yes	No	No	Yes	No		Biomass(charcoal,Firewood)	0	1	0	1		48	Female	schooling	Morning Cough (ekikololo) Phlegm (mucus in resp sysustem but not in nasal area) Shortness of breath	1	0	1	0	1	0		Sometimes	No	No	67	48	Female	schooling	1	0
1	24	Female	20.95999908	33.77000046	0.0027	473.8999939	10.39999962	67.30000305	29	Married/Cohabiting	Post primary	Unemployed	Rents house	Yes	Outside the house	Charcoal	No	No	No	Yes	No	Yes	Never	Biomass(charcoal,Firewood)	0	0	0	0		17	Female	Not yet in school	Morning Cough (ekikololo) Day or night cough	1	1	0	0	0	0	0	Never	No	No	169	17	Female	Not yet in school	1	1
3	20	Female	49.54000092	65.83999634	0.0061	425.5	10.5	70.19999695	28.89999962	Married/Cohabiting	Post primary	Unemployed	Rents house	Yes	Outside the house	Charcoal	No	Yes	No	No	No	No		Biomass(charcoal,Firewood)	0	0	0	0			Female	Not yet in school	Morning Cough (ekikololo)	1	0	0	0	0	0	0	Seldom (not often)	No	No	130		Female	Not yet in school	1	0
1	29	Male	30.44400024	43.81200027	0.0177	506	9.699999809	70.90000153	28.39999962	Single	Post primary	Unemployed	Owner of house	Yes	Inside the house	Charcoal	No	No	No	Yes	No	No		Biomass(charcoal,Firewood)	0	0	0	0		4	Male	Not yet in school	Morning Cough (ekikololo) Day or night cough Wheezing (okuyilitira) Shortness of breath Nasal symptoms (runny nose)	1	1	0	1	1	1	0	Never	No	No	162	4	Male	Not yet in school	1	1
1	23	Female	40.36000061	60.93999863	0.0162	449.7000122	7.900000095	68.90000153	28.89999962	Married/Cohabiting	Post primary	Business wo(man)	Rents house	Yes	Inside the house	Charcoal	No	No	No	No	Yes	No		Biomass(charcoal,Firewood)	0	1	0	1		9	Male	Not yet in school	Morning Cough (ekikololo) Nasal symptoms (runny nose) Wheezing (okuyilitira)	1	0	0	1	0	1	0	Never	No	No	229	9	Male	Not yet in school	1	0
1	16	Male	39.77999878	55.84999847	0.0089	437.2999878	6.444444656	69.09999847	26.60000038	Single	Primary	Unemployed	Rents house	Yes	Outside the house	Charcoal	No	No	No	Yes	No	No		Biomass(charcoal,Firewood)	0	0	0	0		48	Male	Not yet in school	None	0	0	0	0	0	0	1	Never	No	No	159	48	Male	Not yet in school	0	0
3	20	Female	55.18000031	94.98000336	0.035300002	439.6000061	12.77777767	69	27.5	Married/Cohabiting	Primary	Unemployed	Rents house	No	Inside the house	Charcoal	No	No	No	No	Yes	No		Biomass(charcoal,Firewood)	0	0	0	0		30	Male	Not yet in school	Morning Cough (ekikololo) Day or night cough Shortness of breath Wheezing (okuyilitira) Nasal symptoms (runny nose)	1	1	0	1	1	1	0	Almost always	No	No	155	30	Male	Not yet in school	1	1
1	29	Male	30.44400024	43.81200027	0.0177	506	9.699999809	70.90000153	28.39999962	Single	Post primary	Unemployed	Owner of house	Yes	Inside the house	Charcoal	No	No	No	Yes	No	No		Biomass(charcoal,Firewood)	0	0	0	0		48	Female	schooling	Morning Cough (ekikololo) Day or night cough Shortness of breath Nasal symptoms (runny nose) Wheezing (okuyilitira)	1	1	0	1	1	1	0	Never	No	No	163	48	Female	schooling	1	1
1	29	Male	39.52000046	59.83000183	0.0119	420.2999878	8.199999809	65.90000153	29.79999924	Married/Cohabiting	Post primary	Business wo(man)	Rents house	Yes	Inside the house	Electricity	No	No	No	No	No	No		Electricity, briquettes, paraffin	0	0	0	0		30	Male	Not yet in school	Nasal symptoms (runny nose) Morning Cough (ekikololo)	1	0	0	0	0	1	0	Never	No	No	222	30	Male	Not yet in school	1	0
3	20	Female	49.54000092	65.83999634	0.0061	425.5	10.5	70.19999695	28.89999962	Married/Cohabiting	Post primary	Unemployed	Rents house	Yes	Outside the house	Charcoal	No	Yes	No	No	No	No		Biomass(charcoal,Firewood)	0	0	0	0		9	Female	Not yet in school	Morning Cough (ekikololo) Day or night cough Phlegm (mucus in resp sysustem but not in nasal area) Wheezing (okuyilitira) Shortness of breath Nasal symptoms (runny nose)	1	1	1	1	1	1	0	Seldom (not often)	No	No	129	9	Female	Not yet in school	1	1
1	26	Female	45.14400101	63.84000015	0.022600001	524.2000122	15.60000038	73.5	28.70000076	Married/Cohabiting	Primary	Employed	Rents house	Yes	Outside the house	Charcoal	No	No	No	No	No	No		Biomass(charcoal,Firewood)	0	0	0	0		48	Male	schooling	Morning Cough (ekikololo) Day or night cough Shortness of breath Nasal symptoms (runny nose)	1	1	0	0	1	1	0	Sometimes	No	No	175	48	Male	schooling	1	1
3	30	Male	28.6439991	41.7840004	0.157000005	474.5	0	76.69999695	27	Married/Cohabiting	Post primary	Business wo(man)	Rents house	Yes	Outside the house	Charcoal	No	No	No	Yes	Yes	No		Biomass(charcoal,Firewood)	0	1	0	1		12	Male	Not yet in school	Morning Cough (ekikololo) Day or night cough Nasal symptoms (runny nose)	1	1	0	0	0	1	0	Never	No	No	146	12	Male	Not yet in school	1	1
3	25	Male	27.20999908	44.25999832	0.0054	448.7000122	1	66.19999695	28.39999962	Married/Cohabiting	Post primary	Employed	Rents house	Yes	Outside the house	Charcoal	No	No	No	No	No	No		Biomass(charcoal,Firewood)	0	1	0	1			Female	Not yet in school	None	0	0	0	0	0	0	1	Never	Not applicable	Not applicable	140		Female	Not yet in school	0	0
2	18	Female	134.1300049	207.9799957	0.056600001	515.2000122	5.900000095	73.19999695	27.89999962	Single	Post primary	Business wo(man)	Rents house	Yes	Outside the house	Firewood	No	No	No	No	Yes	No		Biomass(charcoal,Firewood)	0	0	0	0		4	Female	schooling	Morning Cough (ekikololo) Day or night cough Nasal symptoms (runny nose)	1	1	0	0	0	1		Never	No	No	49	4	Female	schooling	1	1
2	24	Female	62.13000107	97.55000305	0.0164	550	11.19999981	65.30000305	29.39999962	Married/Cohabiting	Post primary	Unemployed	Rents house	Yes	Outside the house	Charcoal	Yes	No	No	No	No	Yes	Daily	Biomass(charcoal,Firewood)	1	1	1	1		0	Male	Not yet in school	Morning Cough (ekikololo)	1	0	0	0	0	0		Never	No	No	8	0	Male	Not yet in school	1	0
1	18	Female	54.43000031	88.18000031	0.0111	486.3999939	0.600000024	69.30000305	28.89999962	Single	Post primary	Unemployed	Rents house	Yes	Inside the house	Charcoal	No	No	No	No	Yes	No		Biomass(charcoal,Firewood)	0	0	0	0		48	Female	schooling	None	0	0	0	0	0	0	1	Never	No	No	226	48	Female	schooling	0	0
1	18	Female	20.51000023	31.62999916	0.008	469.5	16.60000038	68.59999847	29	Single	Post primary	Unemployed	Rents house	Yes	Outside the house	Charcoal	No	No	No	Yes	Yes	No		Biomass(charcoal,Firewood)	0	0	0	0		5	Male	Not yet in school	Morning Cough (ekikololo) Shortness of breath Nasal symptoms (runny nose)	1	0	0	0	1	1	0	Seldom (not often)	No	No	225	5	Male	Not yet in school	1	0
3	25	Male	27.20999908	44.25999832	0.0054	448.7000122	1	66.19999695	28.39999962	Married/Cohabiting	Post primary	Employed	Rents house	Yes	Outside the house	Charcoal	No	No	No	No	No	No		Biomass(charcoal,Firewood)	0	1	0	1		48	Female	schooling	Morning Cough (ekikololo) Phlegm (mucus in resp sysustem but not in nasal area) Wheezing (okuyilitira) Shortness of breath	1	0	1	1	1	0	0	Sometimes	No	No	139	48	Female	schooling	1	0
2	31	Female	27.65999985	44.75999832	0.0051	509	2.599999905	70.19999695	28.10000038	Married/Cohabiting	Post primary	Business wo(man)	Rents house	Yes	Inside the house	Charcoal	No	Yes	No	No	Yes	No		Biomass(charcoal,Firewood)	0	1	0	1		4	Female	schooling	Morning Cough (ekikololo)	1	0	0	0	0	0		Sometimes	No	No	58	4	Female	schooling	1	0
1	19	Female	23.29000092	37.40999985	0.0041	416.2000122	4.5	67.30000305	27.39999962	Married/Cohabiting	None	Unemployed	Rents house	No	Inside the house	Charcoal	No	No	No	Yes	No	No		Biomass(charcoal,Firewood)	0	0	0	0		26	Male	Not yet in school	Morning Cough (ekikololo) Day or night cough Nasal symptoms (runny nose) Shortness of breath Wheezing (okuyilitira)	1	1	0	1	1	1	0	Never	No	No	166	26	Male	Not yet in school	1	1
2	28	Female	72.7559967	106.1159973	0.036180001	537.7999878	5.699999809	73	29.10000038	Single	None	Business wo(man)	Rents house	Yes	Inside the house	Charcoal	No	Yes	No	No	Yes	Yes	Never	Biomass(charcoal,Firewood)	0	1	0	1		12	Female	Not yet in school	Morning Cough (ekikololo) Phlegm (mucus in resp sysustem but not in nasal area) Shortness of breath	1	0	1	0	1	0		Sometimes	No	No	57	12	Female	Not yet in school	1	0
1	25	Female	60.09000015	94.94999695	0.0107	492	15.80000019	69.19999695	28.20000076	Married/Cohabiting	Primary	Business wo(man)	Rents house	Yes	Outside the house	Charcoal	No	No	No	Yes	Yes	No		Biomass(charcoal,Firewood)	0	0	0	0		24	Female	Not yet in school	Morning Cough (ekikololo) Day or night cough Shortness of breath	1	1	0	0	1	0	0	Sometimes	No	No	208	24	Female	Not yet in school	1	1
1	32	Female	90.59999847	132.3119965	0.0109	597.2999878	14.80000019	71.80000305	27.20000076	Married/Cohabiting	Primary	Unemployed	Rents house	Yes	Inside the house	Charcoal	No	Yes	No	Yes	Yes	No		Biomass(charcoal,Firewood)	0	0	0	0		12	Male	Not yet in school	Morning Cough (ekikololo) Day or night cough Phlegm (mucus in resp sysustem but not in nasal area) Shortness of breath	1	1	1	0	1	0	0	Never	No	No	198	12	Male	Not yet in school	1	1
3	30	Female	40.68999863	59.04000092	0.020500001	395.2000122	12.19999981	74.5	28.10000038	Married/Cohabiting	Post primary	Business wo(man)	Rents house	Yes	Outside the house	Charcoal	No	No	No	Yes	No	No		Biomass(charcoal,Firewood)	0	0	0	0		48	Male	Not yet in school	Nasal symptoms (runny nose) Day or night cough	0	1	0	0	0	1	0	Never	No	No	100	48	Male	Not yet in school	0	1
3	57	Female	43.09999847	68.56999969	0.0295	502.8999939	22.10000038	60.5	29.89999962	Single	Post primary	Business wo(man)	Rents house	Yes	Outside the house	Charcoal	No	No	No	No	Yes	No		Biomass(charcoal,Firewood)	0	0	0	0		4	Female	schooling	Morning Cough (ekikololo) Day or night cough	1	1	0	0	0	0	0	Never	No	No	125	4	Female	schooling	1	1
1	33	Female	19.82999992	29.69000053	0.0084	429.6000061	6	62.5	30.29999924	Married/Cohabiting	Post primary	Unemployed	Rents house	Yes	Inside the house	Charcoal	No	No	No	Yes	Yes	No		Biomass(charcoal,Firewood)	0	0	0	0		9	Female	Not yet in school	Nasal symptoms (runny nose)	0	0	0	0	0	1	0	Never	No	No	230	9	Female	Not yet in school	0	0
3	22	Female	233	292.9200134	0.013	551.4000244	35.70000076	71.5	27.20000076	Single	Primary	Employed	Rents house	Yes	Inside the house	Charcoal	No	No	No	No	Yes	No		Biomass(charcoal,Firewood)	0	0	0	0		240	Male	Not yet in school	Morning Cough (ekikololo) Nasal symptoms (runny nose)	1	0	0	0	0	1	0	Almost always	No	No	152	240	Male	Not yet in school	1	0
2	42	Male	116.3099976	138.5099945	0.0206	445.2999878	22.39999962	66.40000153	29.60000038	Married/Cohabiting	Primary	Employed	Rents house	Yes	Outside the house	Charcoal	No	No	No	No	No	Yes	Daily	Biomass(charcoal,Firewood)	1	0	0	1		0	Male	Not yet in school	Morning Cough (ekikololo)	1	0	0	0	0	0		Never	No	No	10	0	Male	Not yet in school	1	0
3	30	Female	55.31999969	79.60800171	0.0219	427.8999939	2.200000048	70.69999695	27.70000076	Separated	Post primary	Business wo(man)	Rents house	Yes	Outside the house	Charcoal	Yes	No	No	No	Yes	No		Biomass(charcoal,Firewood)	0	0	0	0		480	Female	schooling	Morning Cough (ekikololo) Nasal symptoms (runny nose)	1	0	0	0	0	1	0	Never	No	No	149	480	Female	schooling	1	0
1	42	Female	60.22999954	86.13999939	0.0111	414.5	8.899999619	66.90000153	28.79999924	Married/Cohabiting	Primary	Employed	Rents house	Yes	Inside the house	Charcoal	No	No	No	Yes	Yes	No		Biomass(charcoal,Firewood)	0	1	0	1		24	Female	Not yet in school	Morning Cough (ekikololo) Nasal symptoms (runny nose)	1	0	0	0	0	1	0	Seldom (not often)	No	No	220	24	Female	Not yet in school	1	0
1	30	Female	52.93199921	77.16000366	0.014	503	5.599999905	65.80000305	29.20000076	Married/Cohabiting	Post primary	Unemployed	Rents house	Yes	Outside the house	Charcoal	No	No	No	Yes	No	No		Biomass(charcoal,Firewood)	0	0	0	0		30	Male	Not yet in school	Morning Cough (ekikololo) Nasal symptoms (runny nose)	1	0	0	0	0	1	0	Never	No	No	213	30	Male	Not yet in school	1	0
1	28	Female	45.93600082	66.7559967	0.016000001	517.5999756	12.39999962	69.09999847	28.10000038	Single	Primary	Other	Rents house	Yes	Outside the house	Charcoal	No	No	No	Yes	Yes	No		Biomass(charcoal,Firewood)	0	0	0	0		36	Male	Not yet in school	Morning Cough (ekikololo) Day or night cough Nasal symptoms (runny nose)	1	1	0	0	0	1	0	Seldom (not often)	No	No	228	36	Male	Not yet in school	1	1
3	26	Female	54.26399994	76.86000061	0.0339	543.4000244	9.300000191	70.19999695	29.29999924	Married/Cohabiting	Post primary	Unemployed	Owner of house	Yes	Outside the house	Charcoal	No	Yes	No	No	Yes	No		Biomass(charcoal,Firewood)	0	0	0	0		10	Female	Not yet in school	Morning Cough (ekikololo) Day or night cough Wheezing (okuyilitira) Shortness of breath Nasal symptoms (runny nose) Phlegm (mucus in resp sysustem but not in nasal area)	1	1	1	1	1	1	0	Most of the time	No	No	131	10	Female	Not yet in school	1	1
2	39	Female	28.51000023	46.02000046	0.0037	479.2999878	1.799999952	70.19999695	28.39999962	Single	Post primary	Business wo(man)	Rents house	Yes	Outside the house	Firewood	No	Yes	No	No	Yes	No		Biomass(charcoal,Firewood)	0	1	0	1		60	Male	schooling	Morning Cough (ekikololo) Wheezing (okuyilitira)	1	0	0	1	0	0		Sometimes	No	No	60	60	Male	schooling	1	0
2	60	Female	139.6699982	230.6999969	0.077100001	520.9000244	7.199999809	73.90000153	28	Single	None	Unemployed	Rents house	Yes	Outside the house	Charcoal	No	No	No	Yes	No	No		Biomass(charcoal,Firewood)	0	0	0	0		0	Male	Not yet in school	Morning Cough (ekikololo)	1	0	0	0	0	0		Never	No	No	19	0	Male	Not yet in school	1	0
3	24	Female	40.56999969	59.33000183	0.0173	578.2999878	29.79999924	71.30000305	27.5	Married/Cohabiting	Primary	Business wo(man)	Rents house	Yes	Outside the house	Charcoal	No	Yes	No	No	Yes	No		Biomass(charcoal,Firewood)	0	0	0	0		3	Female	schooling	None	0	0	0	0	0	0	1	Never	Dont know	No	153	3	Female	schooling	0	0
1	49	Female	126.4899979	205.9199982	0.0124	495.2999878	40.79999924	66.80000305	29.39999962	Married/Cohabiting	None	Employed	Rents house	Yes	Outside the house	Charcoal	No	No	No	Yes	Yes	Yes		Biomass(charcoal,Firewood)	1	1	0	1		1	Male	Not yet in school	Morning Cough (ekikololo) Phlegm (mucus in resp sysustem but not in nasal area) Shortness of breath	1	0	1	0	1	0	0	Sometimes	No	No	204	1	Male	Not yet in school	1	0
1	33	Female	67.52400208	97.36799622	0.0184	489.5	4.800000191	66	29	Married/Cohabiting	Post primary	Business wo(man)	Rents house	No	Outside the house	Charcoal	No	No	No	Yes	No	No		Biomass(charcoal,Firewood)	0	0	0	0		4	Female	Not yet in school	Morning Cough (ekikololo) Day or night cough Nasal symptoms (runny nose)	1	1	0	0	0	1	0	Never	No	No	214	4	Female	Not yet in school	1	1
1	24	Female	37.93199921	54.94800186	0.015799999	694.7999878	42.20000076	72.30000305	28.39999962	Married/Cohabiting	Post primary	Business wo(man)	Rents house	Yes	Inside the house	Charcoal	No	No	No	Yes	Yes	No		Biomass(charcoal,Firewood)	0	0	0	0		11	Male	Not yet in school	Morning Cough (ekikololo) Shortness of breath Phlegm (mucus in resp sysustem but not in nasal area)	1	0	1	0	1	0	0	Never	No	No	206	11	Male	Not yet in school	1	0
3	24	Female	74.94000244	108.3239975	0.027799999	481.5	1.111111164	68.19999695	28.70000076	Single	Post primary	Business wo(man)	Rents house	Yes	Inside the house	Charcoal	No	No	No	No	Yes	No		Biomass(charcoal,Firewood)	0	0	0	0		12	Female	Not yet in school	Morning Cough (ekikololo) Phlegm (mucus in resp sysustem but not in nasal area) Wheezing (okuyilitira) Shortness of breath None	1	0	1	1	1	0	1	Sometimes	No	No	142	12	Female	Not yet in school	1	0
3	20	Female	24.81999969	40.45999908	0.0085	472.7000122	0	65.80000305	28.39999962	Married/Cohabiting	Post primary	Employed	Rents house	Yes	Outside the house	Charcoal	No	No	No	No	Yes	No		Biomass(charcoal,Firewood)	0	1	0	1		12	Male	Not yet in school	Morning Cough (ekikololo) Wheezing (okuyilitira) Shortness of breath	1	0	0	1	1	0	0	Sometimes	No	No	138	12	Male	Not yet in school	1	0
2	31	Male	46.38000107	65.23999786	0.0081	482	8.5	69.09999847	28.79999924	Married/Cohabiting	Primary	Employed	Rents house	Yes	Outside the house	Charcoal	No	Yes	No	Yes	No	Yes		Biomass(charcoal,Firewood)	1	1	0	1		48	Female	Not yet in school	Day or night cough	0	1	0	0	0	0		Never	No	No	82	48	Female	Not yet in school	0	1
1	24	Female	22.64999962	36.40999985	0.0038	426.8999939	7.400000095	64.90000153	29.10000038	Married/Cohabiting	Post primary	Business wo(man)	Rents house	Yes	Outside the house	Charcoal	No	No	No	Yes	No	No		Biomass(charcoal,Firewood)	0	0	0	0		48	Female	Not yet in school	Morning Cough (ekikololo) Day or night cough Nasal symptoms (runny nose)	1	1	0	0	0	1	0	Never	No	No	168	48	Female	Not yet in school	1	1
1	27	Female	83.81999969	139.0899963	0.017999999	477	16.5	70.69999695	28.89999962	Married/Cohabiting	Post primary	Unemployed	Rents house	Yes	Inside the house	Charcoal	No	No	No	Yes	No	No		Biomass(charcoal,Firewood)	0	0	0	0		3	Female	Not yet in school	None	0	0	0	0	0	0	1	Seldom (not often)	No	No	210	3	Female	Not yet in school	0	0
3	18	Female	25.23999977	36.50999832	0.0041	421	6.599999905	65.90000153	30	Single	Post primary	Business wo(man)	Rents house	Yes	Inside the house	Charcoal	No	No	No	Yes	Yes	No		Biomass(charcoal,Firewood)	0	0	0	0		2	Female	Not yet in school	Morning Cough (ekikololo) Day or night cough Wheezing (okuyilitira) Shortness of breath Nasal symptoms (runny nose) Phlegm (mucus in resp sysustem but not in nasal area)	1	1	1	1	1	1	0	Seldom (not often)	No	No	127	2	Female	Not yet in school	1	1
2	22	Female	52.61000061	76.20999908	0.0231	453.5	8.899999619	85.19999695	25.5	Separated	Primary	Business wo(man)	Rents house	Yes	Inside the house	Electricity	No	No	No	No	No	No		Electricity, briquettes, paraffin	0	0	0	0		6	Male	Not yet in school	Morning Cough (ekikololo) Day or night cough Nasal symptoms (runny nose) Shortness of breath Wheezing (okuyilitira)	1	1	0	1	1	1		Most of the time	No	No	87	6	Male	Not yet in school	1	1
2	25	Female	44.40999985	69.76000214	0.032000002	557.2000122	15.80000019	71.5	27.79999924	Single	Primary	Business wo(man)	Rents house	No	Inside the house	Electricity	No	No	No	Yes	No	No		Electricity, briquettes, paraffin	0	0	0	0		0	Male	Not yet in school	Morning Cough (ekikololo)	1	0	0	0	0	0		Never	No	No	14	0	Male	Not yet in school	1	0
2	39	Female	139.3320007	196.9440002	0.039999999	460.5	3	73.19999695	29.29999924	Single	Post primary	Business wo(man)	Rents house	Yes	Outside the house	Charcoal	No	No	No	No	No	No		Biomass(charcoal,Firewood)	0	0	0	0		60	Female	Not yet in school	Morning Cough (ekikololo) Day or night cough Nasal symptoms (runny nose)	1	1	0	0	0	1		Never	Dont know	Dont know	84	60	Female	Not yet in school	1	1
3	25	Female	26.30400085	37.58399963	0.0305	532.2000122	0	78.90000153	26.10000038	Married/Cohabiting	Primary	Business wo(man)	Rents house	Yes	Outside the house	Charcoal	No	No	No	Yes	Yes	Yes		Biomass(charcoal,Firewood)	1	0	0	1		14	Male	Not yet in school	Morning Cough (ekikololo) Nasal symptoms (runny nose)	1	0	0	0	0	1	0	Never	No	No	148	14	Male	Not yet in school	1	0
1	28	Female	41.40000153	57.81000137	0.0079	415.1000061	6.599999905	64.30000305	29.70000076	Married/Cohabiting	Post primary	Business wo(man)	Rents house	Yes	Inside the house	Electricity	No	No	No	Yes	No	No		Electricity, briquettes, paraffin	0	0	0	0		4	Female	schooling	Morning Cough (ekikololo) Nasal symptoms (runny nose) Shortness of breath	1	0	0	0	1	1	0	Never	No	No	211	4	Female	schooling	1	0
2	47	Female	239.4600067	355.4519958	0.103299998	541.5	22.70000076	75.69999695	28.10000038	Married/Cohabiting	Primary	Business wo(man)	Rents house	Yes	Outside the house	Charcoal	Yes	No	No	No	Yes	No		Biomass(charcoal,Firewood)	0	1	0	1		0	Male	Not yet in school	Nasal symptoms (runny nose)	0	0	0	0	0	1		Never	Not applicable	Not applicable	51	0	Male	Not yet in school	0	0
2	35	Male	160.1799927	245.9199982	0.076300003	404.8999939	13.89999962	79	26.39999962	Separated	Primary	Employed	Rents house	Yes	Inside the house	Charcoal	No	No	No	No	Yes	Yes	>once<daily	Biomass(charcoal,Firewood)	1	1	0	1		0	Male	Not yet in school	Nasal symptoms (runny nose)	0	0	0	0	0	1		Never	Not applicable	Not applicable	46	0	Male	Not yet in school	0	0
1	18	Female	103.9079971	148.9799957	0.0123	665.2999878	49.79999924	75.80000305	28	Single	Post primary	Unemployed	Rents house	Yes	Outside the house	Charcoal	No	No	No	No	Yes	No		Biomass(charcoal,Firewood)	0	0	0	0		48	Male	schooling	Phlegm (mucus in resp sysustem but not in nasal area) Day or night cough	0	1	1	0	0	0	0	Never	No	No	207	48	Male	schooling	0	1
2	68	Male	101.1900024	165.6999969	0.075999998	636.2000122	6.199999809	75.69999695	27.5	Married/Cohabiting	Primary	Business wo(man)	Owner of house	Yes	Outside the house	Charcoal	No	No	No	No	No	No		Biomass(charcoal,Firewood)	0	0	0	0		0	Male	Not yet in school	Morning Cough (ekikololo)	1	0	0	0	0	0		Never	No	No	20	0	Male	Not yet in school	1	0
1	49	Female	126.4899979	205.9199982	0.0124	495.2999878	40.79999924	66.80000305	29.39999962	Married/Cohabiting	None	Employed	Rents house	Yes	Outside the house	Charcoal	No	No	No	Yes	Yes	Yes		Biomass(charcoal,Firewood)	1	1	0	1		24	Male	Not yet in school	Morning Cough (ekikololo) Shortness of breath Phlegm (mucus in resp sysustem but not in nasal area)	1	0	1	0	1	0	0	Sometimes	No	No	203	24	Male	Not yet in school	1	0
3	23	Female	29.62999916	47.09999847	0.0087	416.5	6.900000095	70.5	27	Single	Post primary	Other	Rents house	No	Inside the house	Charcoal	Yes	No	No	No	Yes	No		Biomass(charcoal,Firewood)	0	0	0	0		480	Female	schooling	Morning Cough (ekikololo) Day or night cough Nasal symptoms (runny nose)	1	1	0	0	0	1	0	Never	No	No	151	480	Female	schooling	1	1
1	24	Female	220.8999939	283.3399963	0.0092	637.2000122	70.59999847	61	29.20000076	Married/Cohabiting	Primary	Unemployed	Rents house	Yes	Inside the house	Charcoal	No	No	No	Yes	Yes	No		Biomass(charcoal,Firewood)	0	0	0	0		48	Female	schooling	Morning Cough (ekikololo) Shortness of breath Phlegm (mucus in resp sysustem but not in nasal area)	1	0	1	0	1	0	0	Never	No	No	201	48	Female	schooling	1	0
2	23	Female	67.66000366	111.4700012	0.0263	2102	47.29999924	67.59999847	30.5	Single	Post primary	Employed	Rents house	Yes	Inside the house	Charcoal	Yes	No	No	Yes	No	No		Biomass(charcoal,Firewood)	0	1	0	1		0	Male	Not yet in school	Morning Cough (ekikololo)	1	0	0	0	0	0		Never	No	No	9	0	Male	Not yet in school	1	0
1	42	Female	94.73000336	153.6699982	0.0152	516.2999878	24.89999962	71.40000153	28.39999962	Married/Cohabiting	Primary	Unemployed	Owner of house	Yes	Outside the house	Charcoal	No	No	No	No	Yes	No		Biomass(charcoal,Firewood)	0	0	0	0		11	Male	Not yet in school	Morning Cough (ekikololo) Nasal symptoms (runny nose)	1	0	0	0	0	1	0	Never	No	No	227	11	Male	Not yet in school	1	0
2	16	Female	51.82799911	77.06400299	0.036600001	506.1000061	0	70.30000305	29	Single	Primary	Unemployed	Owner of house	Yes	Outside the house	Charcoal	No	Yes	No	No	Yes	No		Biomass(charcoal,Firewood)	0	0	0	0		24	Female	schooling	Morning Cough (ekikololo) Day or night cough	1	1	0	0	0	0		Never	No	No	4	24	Female	schooling	1	1
3	22	Female	54.77999878	89.66000366	0.01234	556.4000244	8.199999809	71.30000305	26.70000076	Married/Cohabiting	Post primary	Business wo(man)	Rents house	Yes	Inside the house	Charcoal	No	Yes	No	No	No	No		Biomass(charcoal,Firewood)	0	0	0	0		36	Female	Not yet in school	Morning Cough (ekikololo) Nasal symptoms (runny nose)	1	0	0	0	0	1	0	Never	No	Not applicable	119	36	Female	Not yet in school	1	0
2	27	Female	48.22000122	69.95999908	0.0294	484.5	8.800000191	70.59999847	30.29999924	Single	Primary	Employed	Rents house	Yes	Outside the house	Paraffin stoves	No	Yes	No	No	Yes	No		Electricity, briquettes, paraffin	0	0	0	0		0	Male	Not yet in school	Morning Cough (ekikololo)	1	0	0	0	0	0		Never	No	No	13	0	Male	Not yet in school	1	0
1	34	Female	54.45000076	85.90000153	0.093400002	453.5	2.400000095	69.30000305	27	Single	Post primary	Business wo(man)	Rents house	Yes	Inside the house	Charcoal	No	No	No	No	Yes	No		Biomass(charcoal,Firewood)	0	1	0	1		36	Female	Not yet in school	Morning Cough (ekikololo) Day or night cough Phlegm (mucus in resp sysustem but not in nasal area) Shortness of breath	1	1	1	0	1	0	0	Sometimes	No	No	200	36	Female	Not yet in school	1	1
3	22	Female	41.02000046	67.04000092	0.0028	432.1000061	8.899999619	66.5	27.70000076	Married/Cohabiting	Primary	Business wo(man)	Rents house	Yes	Inside the house	Charcoal	No	No	No	No	Yes	No		Biomass(charcoal,Firewood)	0	0	0	0		2	Male	Not yet in school	Morning Cough (ekikololo) Shortness of breath Day or night cough	1	1	0	0	1	0	0	Sometimes	No	No	143	2	Male	Not yet in school	1	1
2	25	Female	59.70999908	93.30000305	0.0348	389.6000061	7.599999905	80.40000153	26.20000076	Single	Post primary	Other	Rents house	Yes	Inside the house	Charcoal	No	No	No	No	Yes	Yes		Biomass(charcoal,Firewood)	1	1	1	1		0	Male	Not yet in school	Nasal symptoms (runny nose)	0	0	0	0	0	1		Never	Not applicable	Not applicable	43	0	Male	Not yet in school	0	0
2	28	Female	59.65999985	89.87000275	0.030099999	397.7999878	7.900000095	80.5	26.39999962	Single	Primary	Other	Rents house	Yes	Inside the house	Charcoal	No	No	No	No	Yes	No		Biomass(charcoal,Firewood)	0	1	1	1		0	Male	Not yet in school	Nasal symptoms (runny nose)	0	0	0	0	0	1		Never	No	Not applicable	44	0	Male	Not yet in school	0	0
3	27	Female	48.99000168	77.91999817	0.097199999	663.2999878	7.300000191	69.19999695	29.89999962	Married/Cohabiting	Post primary	Business wo(man)	Rents house	Yes	Inside the house	Charcoal	No	Yes	No	No	Yes	No		Biomass(charcoal,Firewood)	0	0	0	0		18	Female	Not yet in school	Morning Cough (ekikololo) Phlegm (mucus in resp sysustem but not in nasal area) Wheezing (okuyilitira)	1	0	1	1	0	0	0	Never	No	No	133	18	Female	Not yet in school	1	0
2	29	Female	103.3679962	173.9160004	0.043400001	462.8999939	8.800000191	69.69999695	29.20000076	Married/Cohabiting	None	Unemployed	Rents house	Yes	Inside the house	Charcoal	No	Yes	No	No	Yes	Yes	Never	Biomass(charcoal,Firewood)	0	1	0	1		60	Female	Not yet in school	Shortness of breath	0	0	0	0	1	0		Sometimes	No	No	56	60	Female	Not yet in school	0	0
2	28	Female	88.44999695	143.8099976	0.0079	521.2000122	17.20000076	70	28.79999924	Married/Cohabiting	Post primary	Unemployed	Rents house	Yes	Outside the house	Charcoal	No	No	No	No	Yes	No		Biomass(charcoal,Firewood)	0	1	1	1		36	Female	Not yet in school	Morning Cough (ekikololo) Day or night cough Shortness of breath Nasal symptoms (runny nose)	1	1	0	0	1	1		Seldom (not often)	No	No	52	36	Female	Not yet in school	1	1
2	27	Female	89.61599731	129.6360016	0.045299999	495.5	9.199999809	79.09999847	27.60000038	Married/Cohabiting	Primary	Business wo(man)	Rents house	Yes	Outside the house	Charcoal	No	Yes	No	No	Yes	No		Biomass(charcoal,Firewood)	0	0	0	0		36	Female	schooling	Morning Cough (ekikololo) Phlegm (mucus in resp sysustem but not in nasal area) Wheezing (okuyilitira) Shortness of breath	1	0	1	1	1	0		Sometimes	No	No	68	36	Female	schooling	1	0
2	49	Male	64	95.55999756	0.027799999	381	8.100000381	76.19999695	26.89999962	Separated	Post primary	Other	Rents house	Yes	Outside the house	Charcoal	No	No	No	No	Yes	Yes		Biomass(charcoal,Firewood)	1	1	0	1		0	Male	Not yet in school	Nasal symptoms (runny nose)	0	0	0	0	0	1		Never	Not applicable	Not applicable	48	0	Male	Not yet in school	0	0
1	29	Male	30.44400024	43.81200027	0.0177	506	9.699999809	70.90000153	28.39999962	Single	Post primary	Unemployed	Owner of house	Yes	Inside the house	Charcoal	No	No	No	Yes	No	No		Biomass(charcoal,Firewood)	0	0	0	0		36	Male	Not yet in school	Morning Cough (ekikololo) Day or night cough Wheezing (okuyilitira) Nasal symptoms (runny nose) Shortness of breath	1	1	0	1	1	1	0	Never	No	No	164	36	Male	Not yet in school	1	1
2	27	Female								Married/Cohabiting	None	Unemployed	Rents house	Yes	Outside the house	Charcoal	No	Yes	No	No	No	Yes		Biomass(charcoal,Firewood)	1	1	0	1		36	Female	Not yet in school	Morning Cough (ekikololo) Shortness of breath	1	0	0	0	1	0		Sometimes	No	No	59	36	Female	Not yet in school	1	0
3	26	Female	129.7680054	196.1759949	0.041499998	510.7999878	6.099999905	70.59999847	28.70000076	Married/Cohabiting	Post primary	Business wo(man)	Rents house	Yes	Outside the house	Charcoal	No	No	No	No	Yes	No		Biomass(charcoal,Firewood)	0	0	0	0		7	Male	Not yet in school	Morning Cough (ekikololo) Phlegm (mucus in resp sysustem but not in nasal area) Shortness of breath	1	0	1	0	1	0	0	Sometimes	No	No	144	7	Male	Not yet in school	1	0
3	24	Female	165.4600067	281.7600098	0.0071	505.7999878	37.59999847	66.90000153	27.10000038	Married/Cohabiting	Post primary	Unemployed	Rents house	Yes	Inside the house	Charcoal	No	No	No	No	No	No		Biomass(charcoal,Firewood)	0	0	0	0		4	Female	schooling	Morning Cough (ekikololo) Nasal symptoms (runny nose)	1	0	0	0	0	1	0	Seldom (not often)	No	No	121	4	Female	schooling	1	0
1	30	Female	65.27999878	94.62000275	0.025900001	537.5999756	9.699999809	69.09999847	28.20000076	Married/Cohabiting	Post primary	Employed	Rents house	Yes	Outside the house	Charcoal	No	Yes	No	No	No	No		Biomass(charcoal,Firewood)	0	0	0	0		12	Male	Not yet in school	Morning Cough (ekikololo) Nasal symptoms (runny nose)	1	0	0	0	0	1	0	Seldom (not often)	No	No	212	12	Male	Not yet in school	1	0
2	42	Female	70.1760025	101.1839981	0.0306	456.2999878	3.400000095	79.59999847	26.20000076	Single	None	Business wo(man)	Rents house	Yes	Inside the house	Charcoal	No	Yes	No	No	Yes	Yes	Never	Biomass(charcoal,Firewood)	0	1	1	1		36	Female	Not yet in school	Morning Cough (ekikololo) Wheezing (okuyilitira)	1	0	0	1	0	0		Sometimes	No	No	63	36	Female	Not yet in school	1	0
2	30	Female	22.52000046	36.29000092	0.0054	520.7000122	8.5	70.80000305	28	Married/Cohabiting	Post primary	Business wo(man)	Rents house	Yes	Outside the house	Charcoal	Yes	Yes	No	No	Yes	No		Biomass(charcoal,Firewood)	0	1	0	1		60	Male	schooling	Morning Cough (ekikololo) Shortness of breath Phlegm (mucus in resp sysustem but not in nasal area)	1	0	1	0	1	0		Never	No	No	71	60	Male	schooling	1	0
2	56	Female	134.3800049	188.3200073	0.053800002	468.6000061	21.5	67.59999847	29.60000038	Married/Cohabiting	Primary	Employed	Rents house	Yes	Outside the house	Charcoal	No	No	No	No	No	No		Biomass(charcoal,Firewood)	0	0	0	0		48	Female	schooling	Morning Cough (ekikololo)	1	0	0	0	0	0		Sometimes	No	No	23	48	Female	schooling	1	0
1	36	Female	62.75999832	88.93199921	0.022	516.5999756	12.10000038	66	29.29999924	Married/Cohabiting	Post primary	Business wo(man)	Rents house	Yes	Outside the house	Charcoal	No	No	No	Yes	No	No		Biomass(charcoal,Firewood)	0	0	0	0		24	Female	Not yet in school	Morning Cough (ekikololo) Day or night cough Nasal symptoms (runny nose)	1	1	0	0	0	1	0	Sometimes	No	No	216	24	Female	Not yet in school	1	1
2	32	Female	55.06800079	85.89600372	0.056299999	414.2999878	0	77.40000153	26.60000038	Married/Cohabiting	Post primary	Business wo(man)	Rents house	Yes	Outside the house	Charcoal	No	Yes	No	Yes	Yes	No		Biomass(charcoal,Firewood)	0	0	0	0		12	Male	Not yet in school	Morning Cough (ekikololo) Phlegm (mucus in resp sysustem but not in nasal area) Shortness of breath	1	0	1	0	1	0		Never	No	No	64	12	Male	Not yet in school	1	0
1	36	Female	62.75999832	88.93199921	0.022	516.5999756	12.10000038	66	29.29999924	Married/Cohabiting	Post primary	Business wo(man)	Rents house	Yes	Outside the house	Charcoal	No	No	No	Yes	No	No		Biomass(charcoal,Firewood)	0	0	0	0		30	Female	Not yet in school	Morning Cough (ekikololo) Nasal symptoms (runny nose)	1	0	0	0	0	1	0	Sometimes	No	No	215	30	Female	Not yet in school	1	0
1	28	Female	44.72000122	73.29000092	0.0056	418.6000061	3.700000048	66.09999847	28.29999924	Married/Cohabiting	Post primary	Unemployed	Rents house	Yes	Outside the house	Charcoal	No	No	No	Yes	Yes	No		Biomass(charcoal,Firewood)	0	0	0	0		40	Male	schooling	Morning Cough (ekikololo) Nasal symptoms (runny nose)	1	0	0	0	0	1	0	Sometimes	No	No	223	40	Male	schooling	1	0
2	39	Female	67.18000031	101.0699997	0.027100001	338.2000122	7.5	77.40000153	27.20000076	Separated	Primary	Employed	Rents house	Yes	Inside the house	Charcoal	No	No	No	Yes	Yes	Yes		Biomass(charcoal,Firewood)	1	1	0	1		0	Female	Not yet in school	Nasal symptoms (runny nose)	0	0	0	0	0	1		Never	Not applicable	Not applicable	47	0	Female	Not yet in school	0	0
2	16	Female	51.82799911	77.06400299	0.036600001	506.1000061	0	70.30000305	29	Single	Primary	Unemployed	Owner of house	Yes	Outside the house	Charcoal	No	Yes	No	No	Yes	No		Biomass(charcoal,Firewood)	0	0	0	0		50	Female	schooling	Morning Cough (ekikololo) Day or night cough	1	1	0	0	0	0		Sometimes	No	No	1	50	Female	schooling	1	1
3	34	Female	45.97000122	67.37999725	0.0154	427.1000061	6.699999809	73.80000305	26.70000076	Married/Cohabiting	Post primary	Business wo(man)	Rents house	Yes	Outside the house	Charcoal	No	No	No	No	No	No		Biomass(charcoal,Firewood)	0	0	0	0		60	Female	schooling	Nasal symptoms (runny nose) Morning Cough (ekikololo) Day or night cough	1	1	0	0	0	1		Never	No	No	145	60	Female	schooling	1	1
2	48	Female	25.20000076	36.02399826	0.028000001	597.2999878	1	74.40000153	28.29999924	Separated	Post primary	Business wo(man)	Owner of house	Yes	Inside the house	Charcoal	No	No	No	Yes	Yes	No		Biomass(charcoal,Firewood)	0	0	0	0		24	Female	Not yet in school	Morning Cough (ekikololo) Day or night cough Wheezing (okuyilitira) Nasal symptoms (runny nose)	1	1	0	1	0	1		Seldom (not often)	No	No	75	24	Female	Not yet in school	1	1
3	22	Female	54.77999878	89.66000366	0.01234	556.4000244	8.199999809	71.30000305	26.70000076	Married/Cohabiting	Post primary	Business wo(man)	Rents house	Yes	Inside the house	Charcoal	No	Yes	No	No	No	No		Biomass(charcoal,Firewood)	0	0	0	0		48	Female	Not yet in school	None	0	0	0	0	0	0	1	Seldom (not often)	No	No	118	48	Female	Not yet in school	0	0
1	28	Female	37.86999893	55.81999969	0.0156	534.5	15.80000019	73	27.60000038	Married/Cohabiting	Post primary	Unemployed	Rents house	Yes	Outside the house	Charcoal	No	Yes	No	Yes	No	No		Biomass(charcoal,Firewood)	0	0	0	0		1	Female	Not yet in school	Morning Cough (ekikololo)	1	0	0	0	0	0	0	Sometimes	No	No	182	1	Female	Not yet in school	1	0
1	26	Female	85.58399963	124.6800003	0.0277	485.7999878	5.900000095	68.40000153	29.20000076	Married/Cohabiting	Post primary	Employed	Rents house	Yes	Outside the house	Charcoal	No	No	No	Yes	No	No		Biomass(charcoal,Firewood)	0	0	0	0		32	Female	Not yet in school	Morning Cough (ekikololo) Shortness of breath	1	0	0	0	1	0	0	Seldom (not often)	No	No	218	32	Female	Not yet in school	1	0
2	47	Male	42.75	68.88999939	0.0151	439	5.199999809	72.5	26.89999962	Single	Primary	Business wo(man)	Owner of house	Yes	Inside the house	Charcoal	No	Yes	No	Yes	Yes	No		Biomass(charcoal,Firewood)	0	1	0	1		60	Male	schooling	Morning Cough (ekikololo) Phlegm (mucus in resp sysustem but not in nasal area) Wheezing (okuyilitira)	1	0	1	1	0	0		Sometimes	Yes	No	72	60	Male	schooling	1	0
3	20	Female	23.72999954	33.75	0.0189	430.1000061	7.900000095	70.40000153	28	Single	Post primary	Employed	Owner of house	Yes	Outside the house	Charcoal	No	Yes	No	No	No	No		Biomass(charcoal,Firewood)	0	0	0	0		50	Female	schooling	Nasal symptoms (runny nose)	0	0	0	0	0	1	0	Most of the time	Yes	No	104	50	Female	schooling	0	0
2	16	Female	51.82799911	77.06400299	0.036600001	506.1000061	0	70.30000305	29	Single	Primary	Unemployed	Owner of house	Yes	Outside the house	Charcoal	No	Yes	No	No	Yes	No		Biomass(charcoal,Firewood)	0	0	0	0		48	Female	schooling	Day or night cough	0	1	0	0	0	0		Sometimes	No		2	48	Female	schooling	0	1
3	32	Female	420.1499939	491.6900024	0.0141	485.5	26.10000038	68.5	27	Single	Post primary	Unemployed	Rents house	Yes	Inside the house	Charcoal	No	No	No	Yes	Yes	No		Biomass(charcoal,Firewood)	0	0	0	0		4	Female	Not yet in school	Morning Cough (ekikololo) Nasal symptoms (runny nose)	1	0	0	0	0	1	0	Seldom (not often)	Yes	No	122	4	Female	Not yet in school	1	0
1	21	Female	61.15200043	89.95200348	0.033199999	447.1000061	2	71.09999847	28.5	Separated	Primary	Unemployed	Rents house	Yes	Inside the house	Charcoal	No	Yes	No	Yes	No	No		Biomass(charcoal,Firewood)	0	0	0	0		6	Female	Not yet in school	Morning Cough (ekikololo) Nasal symptoms (runny nose)	1	0	0	0	0	1	0	Never	No	Yes	219	6	Female	Not yet in school	1	0
2	29	Female	53.68000031	86.93000031	0.025699999	504	5.199999809	78	27	Single	Primary	Unemployed	Rents house	Yes	Outside the house	Charcoal	No	No	No	No	Yes	No		Biomass(charcoal,Firewood)	0	1	0	1		3	Female	Not yet in school	Morning Cough (ekikololo) Day or night cough	1	1	0	0	0	0		Never	Yes	No	16	3	Female	Not yet in school	1	1
3	18	Female	25.23999977	36.50999832	0.0041	421	6.599999905	65.90000153	30	Single	Post primary	Business wo(man)	Rents house	Yes	Inside the house	Charcoal	No	No	No	Yes	Yes	No		Biomass(charcoal,Firewood)	0	0	0	0		3	Male	Not yet in school	Morning Cough (ekikololo) Day or night cough Wheezing (okuyilitira) Shortness of breath Nasal symptoms (runny nose)	1	1	0	1	1	1	0	Sometimes	Yes	Dont know	128	3	Male	Not yet in school	1	1
2	27	Male	49.00999832	79.94000244	0.0057	548.2999878	8.699999809	70.59999847	28.20000076	Single	Primary	Business wo(man)	Rents house	Yes	Inside the house	Charcoal	Yes	Yes	No	No	Yes	No		Biomass(charcoal,Firewood)	0	1	0	1		24	Female	Not yet in school	Morning Cough (ekikololo) Phlegm (mucus in resp sysustem but not in nasal area) Day or night cough	1	1	1	0	0	0		Sometimes	Yes	No	74	24	Female	Not yet in school	1	1
2	35	Female	31.51000023	43.68000031	0.0085	531.5999756	7.699999809	71.80000305	28.20000076	Single	Post primary	Employed	Rents house	Yes	Outside the house	Firewood	Yes	Yes	No	Yes	Yes	Yes		Biomass(charcoal,Firewood)	1	1	0	1		9	Female	Not yet in school	Shortness of breath Nasal symptoms (runny nose) Wheezing (okuyilitira) Day or night cough Morning Cough (ekikololo)	1	1	0	1	1	1		Sometimes	No	Yes	39	9	Female	Not yet in school	1	1
2	23	Female	78.36000061	111.2519989	0.028310001	469.8999939	2.299999952	72.5	28.20000076	Separated	Primary	Other	Rents house	No	Outside the house	Charcoal	No	No	No	Yes	Yes	No		Biomass(charcoal,Firewood)	0	1	0	1		3	Female	Not yet in school	Morning Cough (ekikololo) Day or night cough Shortness of breath Nasal symptoms (runny nose)	1	1	0	0	1	1		Sometimes	No	Yes	77	3	Female	Not yet in school	1	1
2	25	Female	72.54000092	110.8499985	0.0251	378.8999939	16.79999924	63.29999924	30.10000038	Single	Post primary	Business wo(man)	Rents house	Yes	Outside the house	Charcoal	No	No	No	No	Yes	Yes		Biomass(charcoal,Firewood)	1	1	0	1		240	Female	Not yet in school	Morning Cough (ekikololo) Day or night cough Wheezing (okuyilitira) Shortness of breath Nasal symptoms (runny nose)	1	1	0	1	1	1		Sometimes	No	Yes	50	240	Female	Not yet in school	1	1
2	31	Female	63.18999863	95.83999634	0.0041	497.1000061	9.899999619	67.09999847	29.60000038	Single	Primary	Business wo(man)	Rents house	Yes	Outside the house	Charcoal	No	No	No	Yes	Yes	Yes		Biomass(charcoal,Firewood)	1	1	1	1		240	Female	Not yet in school	Morning Cough (ekikololo) Nasal symptoms (runny nose) Day or night cough	1	1	0	0	0	1		Never	No	Yes	53	240	Female	Not yet in school	1	1
3	21	Female	42.02999878	68.69999695	0.125499994	494.5	8	65.59999847	29.10000038	Married/Cohabiting	Primary	Unemployed	Rents house	No	Outside the house	Charcoal	No	Yes	No	No	No	No		Biomass(charcoal,Firewood)	0	1	1	1		36	Male	Not yet in school	Morning Cough (ekikololo)	1	0	0	0	0	0	0	Never	Yes	No	116	36	Male	Not yet in school	1	0
1	23	Female	35.50999832	57.04999924	0.0117	428.3999939	1.5	66.80000305	27.20000076	Separated	Post primary	Unemployed	Rents house	Yes	Outside the house	Charcoal	No	No	No	No	No	Yes	>once<daily	Biomass(charcoal,Firewood)	1	1	0	1		48	Female	Not yet in school	Nasal symptoms (runny nose) Wheezing (okuyilitira)	0	0	0	1	0	1	0	Sometimes	No	Yes	189	48	Female	Not yet in school	0	0
3	21	Female	42.02999878	68.69999695	0.125499994	494.5	8	65.59999847	29.10000038	Married/Cohabiting	Primary	Unemployed	Rents house	No	Outside the house	Charcoal	No	Yes	No	No	No	No		Biomass(charcoal,Firewood)	0	1	1	1		48	Male	Not yet in school	Morning Cough (ekikololo)	1	0	0	0	0	0	0		Yes	No	115	48	Male	Not yet in school	1	0
1	25	Female	85.70999908	136.3399963	0.019200001	474.2000122	8.800000191	70.40000153	28.70000076	Single	Post primary	Employed	Rents house	Yes	Outside the house	Charcoal	No	No	No	Yes	No	Yes		Biomass(charcoal,Firewood)	1	0	0	1		48	Male	schooling	Morning Cough (ekikololo) Nasal symptoms (runny nose)	1	0	0	0	0	1	0	Never	Yes	No	184	48	Male	schooling	1	0
3	20	Female	23.72999954	33.75	0.0189	430.1000061	7.900000095	70.40000153	28	Single	Post primary	Employed	Owner of house	Yes	Outside the house	Charcoal	No	Yes	No	No	No	No		Biomass(charcoal,Firewood)	0	0	0	0		30	Female	schooling	Morning Cough (ekikololo) Nasal symptoms (runny nose)	1	0	0	0	0	1	0	Sometimes	Yes	No	105	30	Female	schooling	1	0
2	25	Female	54.36000061	73.87200165	0.0288	494	6.099999905	69.5	28.79999924	Single	Primary	Unemployed	Rents house	Yes	Outside the house	Briquettes	Yes	Yes	Yes	Yes	Yes	No		Electricity, briquettes, paraffin	0	0	0	0		0	Female	schooling	Day or night cough	0	1	0	0	0	0		Sometimes	No		54	0	Female	schooling	0	1
2	47	Male	42.75	68.88999939	0.0151	439	5.199999809	72.5	26.89999962	Single	Primary	Business wo(man)	Owner of house	Yes	Inside the house	Charcoal	No	Yes	No	Yes	Yes	No		Biomass(charcoal,Firewood)	0	1	0	1		60	Male	schooling	Morning Cough (ekikololo) Day or night cough Phlegm (mucus in resp sysustem but not in nasal area)	1	1	1	0	0	0		Sometimes	Yes	No	73	60	Male	schooling	1	1
3	28	Male	47.79999924	78.41999817	0.161799997	485.5	11.60000038	66.5	28.5	Married/Cohabiting	Primary	Employed	Rents house	Yes	Outside the house	Charcoal	Yes	Yes	No	No	No	No		Biomass(charcoal,Firewood)	0	1	0	1		28	Female	Not yet in school	None	0	0	0	0	0	0	1	Never	Yes	No	114	28	Female	Not yet in school	0	0
2	18	Female	140.0160065	142.776001	0.043400001	481.6000061	0	69.09999847	29.60000038	Single	Primary	Unemployed	Owner of house	Yes	Outside the house	Charcoal	Yes	Yes	Yes	Yes	No	No		Biomass(charcoal,Firewood)	0	0	0	0		18	Female	Not yet in school	Morning Cough (ekikololo) Day or night cough Wheezing (okuyilitira)	1	1	0	1	0	0		Sometimes	Yes	No	28	18	Female	Not yet in school	1	1
3	32	Female	24.20400047	34.5359993	0.043000001	501.5	0	78.90000153	26.29999924	Separated	Post primary	Other	Rents house	Yes	Outside the house	Charcoal	No	No	No	No	Yes	No		Biomass(charcoal,Firewood)	0	0	0	0		3	Female	Not yet in school	Morning Cough (ekikololo) Nasal symptoms (runny nose)	1	0	0	0	0	1	0	Sometimes	No	Yes	147	3	Female	Not yet in school	1	0
3	21	Female	23.82999992	32.81000137	0.0119	341.1000061	6.800000191	67.69999695	28.20000076	Married/Cohabiting	Post primary	Unemployed	Rents house	Yes	Inside the house	Charcoal	No	Yes	No	Yes	No	No		Biomass(charcoal,Firewood)	0	0	0	0		59	Female	schooling	Nasal symptoms (runny nose)	0	0	0	0	0	1	0	Sometimes	Yes	No	102	59	Female	schooling	0	0
2	32	Female	221.9160004	347.9039917	0.027000001	569.2999878	23.70000076	75	28.79999924	Single	Primary	Business wo(man)	Rents house	Yes	Inside the house	Charcoal	Yes	No	No	No	Yes	No		Biomass(charcoal,Firewood)	0	1	0	1		48	Female	schooling	Morning Cough (ekikololo) Wheezing (okuyilitira) Phlegm (mucus in resp sysustem but not in nasal area)	1	0	1	1	0	0		Sometimes	No	Yes	55	48	Female	schooling	1	0
2	39	Female	139.3320007	196.9440002	0.039999999	460.5	3	73.19999695	29.29999924	Single	Post primary	Business wo(man)	Rents house	Yes	Outside the house	Charcoal	No	No	No	No	No	No		Biomass(charcoal,Firewood)	0	0	0	0		36	Female	Not yet in school	Morning Cough (ekikololo) Day or night cough Nasal symptoms (runny nose)	1	1	0	0	0	1		Never	Yes	No	83	36	Female	Not yet in school	1	1
1	36	Female	63.06000137	89.13600159	0.0127	639.2999878	38.20000076	71.80000305	28	Married/Cohabiting	Post primary	Business wo(man)	Rents house	Yes	Inside the house	Charcoal	No	No	No	Yes	No	No		Biomass(charcoal,Firewood)	0	0	0	0		48	Male	Not yet in school	Morning Cough (ekikololo) Shortness of breath	1	0	0	0	1	0	0	Sometimes	No	Yes	191	48	Male	Not yet in school	1	0
3	32	Female	420.1499939	491.6900024	0.0141	485.5	26.10000038	68.5	27	Single	Post primary	Unemployed	Rents house	Yes	Inside the house	Charcoal	No	No	No	Yes	Yes	No		Biomass(charcoal,Firewood)	0	0	0	0		2	Male	Not yet in school	Morning Cough (ekikololo) Nasal symptoms (runny nose)	1	0	0	0	0	1	0	Sometimes	Yes	No	123	2	Male	Not yet in school	1	0
1	32	Male	89.55599976	130.4400024	0.159700006	654.9000244	0	73.19999695	26.60000038	Married/Cohabiting	Post primary	Business wo(man)	Rents house	Yes	Inside the house	Charcoal	No	Yes	No	No	Yes	No		Biomass(charcoal,Firewood)	0	0	0	0		24	Male	Not yet in school	Morning Cough (ekikololo) Shortness of breath Day or night cough	1	1	0	0	1	0	0	Sometimes	Yes	No	199	24	Male	Not yet in school	1	1
3	26	Female	23.94000053	34.08000183	0.0184	338.3999939	7	69.40000153	28	Married/Cohabiting	Post primary	Business wo(man)	Rents house	Yes	Outside the house	Charcoal	No	No	No	Yes	No	No		Biomass(charcoal,Firewood)	0	0	0	0		42	Female	schooling	None	0	0	0	0	0	0	1	Never	Yes	No	106	42	Female	schooling	0	0
2	35	Female	31.51000023	43.68000031	0.0085	531.5999756	7.699999809	71.80000305	28.20000076	Single	Post primary	Employed	Rents house	Yes	Outside the house	Firewood	Yes	Yes	No	Yes	Yes	Yes		Biomass(charcoal,Firewood)	1	1	0	1		18	Female	Not yet in school	Wheezing (okuyilitira) Shortness of breath Morning Cough (ekikololo) Day or night cough Nasal symptoms (runny nose)	1	1	0	1	1	1		Sometimes	No	Yes	38	18	Female	Not yet in school	1	1
3	21	Female	23.82999992	32.81000137	0.0119	341.1000061	6.800000191	67.69999695	28.20000076	Married/Cohabiting	Post primary	Unemployed	Rents house	Yes	Inside the house	Charcoal	No	Yes	No	Yes	No	No		Biomass(charcoal,Firewood)	0	0	0	0		36	Male	Not yet in school	Nasal symptoms (runny nose)	0	0	0	0	0	1	0	Never	Yes	No	103	36	Male	Not yet in school	0	0
3	21	Female	36.84999847	55.52000046	0.018200001	488.2999878	9.300000191	74.69999695	27.10000038	Single	Primary	Unemployed	Rents house	Yes	Inside the house	Charcoal	No	Yes	No	Yes	Yes	No		Biomass(charcoal,Firewood)	0	0	0	0		4	Female	Not yet in school	Morning Cough (ekikololo) Nasal symptoms (runny nose) Shortness of breath Phlegm (mucus in resp sysustem but not in nasal area)	1	0	1	0	1	1	0	Almost always	Yes	Yes	154	4	Female	Not yet in school	1	0
2	21	Female	22.11000061	35.77000046	0.0011	462	8.800000191	72	27.39999962	Married/Cohabiting	Post primary	Unemployed	Rents house	No	Outside the house	Charcoal	No	Yes	Yes	No	Yes	No		Biomass(charcoal,Firewood)	0	1	0	1		6	Male	Not yet in school	Morning Cough (ekikololo)	1	0	0	0	0	0		Sometimes	Yes	Yes	6	6	Male	Not yet in school	1	0
3	42	Female	30.12999916	42.11000061	0.042199999	456.2999878	28.20000076	70.69999695	28.29999924	Married/Cohabiting	Post primary	Business wo(man)	Rents house	Yes	Inside the house	Charcoal	No	Yes	No	Yes	No	No		Biomass(charcoal,Firewood)	0	0	0	0		48	Female	Not yet in school	Morning Cough (ekikololo)	1	0	0	0	0	0	0	Never	Yes	Yes	101	48	Female	Not yet in school	1	0
2	70	Female	72.34799957	105.3720016	0.034469999	429.1000061	1.200000048	74.09999847	28.10000038	Separated	None	Business wo(man)	Rents house	Yes	Inside the house	Charcoal	No	No	No	No	Yes	No		Biomass(charcoal,Firewood)	0	0	0	0		0	Male	Not yet in school	Nasal symptoms (runny nose)	0	0	0	0	0	1					95	0	Male	Not yet in school	0	0
1	28	Female	37.86999893	55.81999969	0.0156	534.5	15.80000019	73	27.60000038	Married/Cohabiting	Post primary	Unemployed	Rents house	Yes	Outside the house	Charcoal	No	Yes	No	Yes	No	No		Biomass(charcoal,Firewood)	0	0	0	0		48	Male	Not yet in school	Morning Cough (ekikololo)	1	0	0	0	0	0	0	Most of the time	Yes	Yes	181	48	Male	Not yet in school	1	0
2	28	Female	99.22799683	141.7559967	0.03162	465	2.299999952	71.69999695	29.20000076	Separated	Primary	Business wo(man)	Rents house	Yes	Inside the house	Charcoal	No	No	No	No	No	No		Biomass(charcoal,Firewood)	0	1	0	1		0	Female	Not yet in school	Day or night cough	0	1	0	0	0	0		Never	Yes	Yes	76	0	Female	Not yet in school	0	1
2	50	Female	150.0720062	221.3159943	0.113799997	485.1000061	5.900000095	75.40000153	28	Single	Primary	Business wo(man)	Rents house	Yes	Inside the house	Charcoal	No	No	No	No	No	No		Biomass(charcoal,Firewood)	0	1	0	1		0	Male	Not yet in school	Morning Cough (ekikololo)	1	0	0	0	0	0		Never			96	0	Male	Not yet in school	1	0
2	32	Female	73.05999756	108.4700012	0.0233	413.2999878	8.300000191	83.59999847	26	Married/Cohabiting	Primary	Business wo(man)	Rents house	Yes	Outside the house	Charcoal	Yes	No	No	No	Yes	No		Biomass(charcoal,Firewood)	0	1	0	1		0	Male	Not yet in school	Morning Cough (ekikololo)	1	0	0	0	0	0		Never			97	0	Male	Not yet in school	1	0
3	30	Female	102.4199982	150.7920074	0.180899993	588.2000122	0	73.59999847	27.70000076	Single	Primary	Business wo(man)	Rents house	Yes	Outside the house	Charcoal	No	No	No	Yes	No	No		Biomass(charcoal,Firewood)	0	1	1	1		60	Male	schooling	Morning Cough (ekikololo) Day or night cough Wheezing (okuyilitira) Shortness of breath	1	1	0	1	1	0	0	Sometimes	Yes	Yes	134	60	Male	schooling	1	1
2	28	Female	157.4400024	241.1100006	0.0517	454.1000061	17.70000076	83.59999847	25.89999962	Separated	Primary	Other	Rents house	Yes	Inside the house	Charcoal	Yes	No	No	No	Yes	Yes		Biomass(charcoal,Firewood)	1	1	0	1		5	Female	schooling	Morning Cough (ekikololo) Day or night cough Wheezing (okuyilitira) Nasal symptoms (runny nose)	1	1	0	1	0	1		Seldom (not often)	Yes	Yes	41	5	Female	schooling	1	1
2	39	Female	15.64799976	20.98800087	0.0241	651.9000244	1.299999952	75.90000153	27.79999924	Separated	Primary	Business wo(man)	Rents house	Yes	Outside the house	Charcoal	No	No	No	Yes	No	No		Biomass(charcoal,Firewood)	0	0	0	0		0	Male	Not yet in school	Morning Cough (ekikololo)	1	0	0	0	0	0					91	0	Male	Not yet in school	1	0
2	28	Female	214.6100006	318.1300049	0.057300001	459.2000122	25.5	68.40000153	29.60000038	Single	None	Employed	Rents house	Yes	Outside the house	Charcoal	Yes	No	No	No	No	No		Biomass(charcoal,Firewood)	0	1	0	1		48	Female	Not yet in school	Shortness of breath	0	0	0	0	1	0		Most of the time	Yes	Yes	22	48	Female	Not yet in school	0	0
3	30	Female	18.03000069	26.72999954	0.0039	435	7.099999905	72.40000153	27.10000038	Married/Cohabiting	Post primary	Business wo(man)	Rents house	Yes	Outside the house	Charcoal	No	Yes	No	Yes	No	No		Biomass(charcoal,Firewood)	0	0	0	0		50	Female	schooling	Morning Cough (ekikololo)	1	0	0	0	0	0	0	Never	Yes	Yes	107	50	Female	schooling	1	0
2	25	Female	259.8999939	403.7000122	0.0196	1007.099976	86.40000153	87.19999695	25.5	Married/Cohabiting	Primary	Unemployed	Rents house	No	Outside the house	Charcoal	No	No	No	Yes	Yes	No		Biomass(charcoal,Firewood)	0	0	0	0		48	Female	schooling	Nasal symptoms (runny nose)	0	0	0	0	0	1		Never	Yes	Yes	86	48	Female	schooling	0	0
2	22	Female	88.08999634	139.6100006	0.045699999	754.111084	46.20000076	70.09999847	29.89999962	Single	Post primary	Business wo(man)	Rents house	No	Outside the house	Charcoal	No	No	No	No	No	No		Biomass(charcoal,Firewood)	0	0	0	0		4	Male	Not yet in school	Morning Cough (ekikololo) Day or night cough	1	1	0	0	0	0		Never	Yes	Yes	11	4	Male	Not yet in school	1	1
2	23	Female	76.5	120.2300034	0.082400002	623.5999756	13.19999981	71.69999695	29.5	Married/Cohabiting	Primary	Business wo(man)	Rents house	No	Inside the house	Charcoal	No	No	No	No	Yes	No		Biomass(charcoal,Firewood)	0	0	0	0		2	Male	Not yet in school	Morning Cough (ekikololo) Day or night cough Shortness of breath	1	1	0	0	1	0		Never	Yes	Yes	12	2	Male	Not yet in school	1	1
3	32	Male								Separated	Primary	Employed	Rents house	Yes	Outside the house	Charcoal	No	No	No	Yes	No	Yes	Daily	Biomass(charcoal,Firewood)	1	0	0	1		50	Male	schooling	Morning Cough (ekikololo) Wheezing (okuyilitira)	1	0	0	1	0	0	0	Sometimes	Yes	Yes	111	50	Male	schooling	1	0
2	35	Female	42.86999893	56.77000046	0.0061	492	8.199999809	66.5	29.70000076	Single	Primary	Other	Rents house	Yes	Inside the house	Charcoal	No	No	No	No	No	No		Biomass(charcoal,Firewood)	0	1	0	1		360	Male	Not yet in school	Morning Cough (ekikololo) Day or night cough Nasal symptoms (runny nose)	1	1	0	0	0	1		Never	Yes	Yes	42	360	Male	Not yet in school	1	1
2	18	Female	81.26000214	125.8899994	0.023700001	527.5999756	7.599999905	66.5	29.20000076	Single	Primary	Employed	Rents house	No	Outside the house	Charcoal	No	Yes	No	No	Yes	No		Biomass(charcoal,Firewood)	0	1	0	1		5	Male	Not yet in school	Day or night cough	0	1	0	0	0	0		Never	Yes	Yes	34	5	Male	Not yet in school	0	1
2	43	Female	49.18999863	71.80000305	0.0502	431.2999878	11.19999981	62.70000076	30.39999962	Married/Cohabiting	Post primary	Business wo(man)	Rents house	Yes	Outside the house	Charcoal	No	Yes	No	No	No	No		Biomass(charcoal,Firewood)	0	1	0	1		38	Female	Not yet in school	Morning Cough (ekikololo)	1	0	0	0	0	0		Never	Yes	Yes	36	38	Female	Not yet in school	1	0
2	40	Female	15.84000015	22.05599976	0.022299999	576.9000244	0	76.5	27.5	Separated	Primary	Business wo(man)	Owner of house	Yes	Outside the house	Charcoal	No	Yes	No	Yes	No	No		Biomass(charcoal,Firewood)	0	0	0	0			Female	schooling	Morning Cough (ekikololo)	1	0	0	0	0	0					92		Female	schooling	1	0
2	40	Female	15.1079998	21.13199997	0.0239	604.4000244	2.099999905	76	27.89999962	Separated	None	Business wo(man)	Rents house	Yes	Outside the house	Charcoal	No	No	No	Yes	No	No		Biomass(charcoal,Firewood)	0	0	0	0		0	Male	Not yet in school	Morning Cough (ekikololo)	1	0	0	0	0	0		Never			89	0	Male	Not yet in school	1	0
2	22	Male	21.62000084	35.29999924	0.0013	452.3999939	9.300000191	71.40000153	27.79999924	Separated	Post primary	Employed	Rents house	Yes	Outside the house	Charcoal	Yes	No	No	No	Yes	Yes	Daily	Biomass(charcoal,Firewood)	1	0	1	1		0	Male	Not yet in school	Nasal symptoms (runny nose)	0	0	0	0	0	1		Never	Yes	Yes	7	0	Male	Not yet in school	0	0
2	38	Female								Single	None	Business wo(man)	Rents house	Yes	Inside the house	Charcoal	No	No	No	No	No	No		Biomass(charcoal,Firewood)	0	1	0	1		0	Female	Not yet in school	Nasal symptoms (runny nose)	0	0	0	0	0	1		Never	Yes		78	0	Female	Not yet in school	0	0
1	22	Female	66.92222595	105.3333359	0.0113	674.666687	57.75	65	29	Married/Cohabiting	Post primary	Unemployed	Rents house	Yes	Inside the house	Charcoal	No	No	No	Yes	No	No		Biomass(charcoal,Firewood)	0	0	0	0		7	Female	Not yet in school	Nasal symptoms (runny nose) Morning Cough (ekikololo)	1	0	0	0	0	1	0	Sometimes	Yes	Yes	186	7	Female	Not yet in school	1	0
2	27	Female	25.44000053	37.75	0.0089	513.0999756	7.400000095	68.19999695	29	Married/Cohabiting	None	Employed	Rents house	Yes	Outside the house	Firewood	No	No	No	No	No	No		Biomass(charcoal,Firewood)	0	1	0	1		48	Female	Not yet in school	Morning Cough (ekikololo)	1	0	0	0	0	0		Never	Yes	Yes	79	48	Female	Not yet in school	1	0
1	22	Female	40.24000168	66.20999908	0.005	417	0	63.79999924	27.89999962	Married/Cohabiting	Post primary	Unemployed	Rents house	Yes	Outside the house	Charcoal	No	No	No	No	No	No		Biomass(charcoal,Firewood)	0	0	0	0		12	Female	Not yet in school	Nasal symptoms (runny nose)	0	0	0	0	0	1	0	Never	Yes	Yes	187	12	Female	Not yet in school	0	0
1	36	Female	63.06000137	89.13600159	0.0127	639.2999878	38.20000076	71.80000305	28	Married/Cohabiting	Post primary	Business wo(man)	Rents house	Yes	Inside the house	Charcoal	No	No	No	Yes	No	No		Biomass(charcoal,Firewood)	0	0	0	0		36	Female	Not yet in school	Morning Cough (ekikololo)	1	0	0	0	0	0	0	Sometimes	Yes	Yes	193	36	Female	Not yet in school	1	0
2	22	Female	98.87000275	152.8600006	0.038899999	483.2999878	14.60000038	71.59999847	29.60000038	Single	Post primary	Business wo(man)	Rents house	Yes	Outside the house	Charcoal	No	Yes	No	No	Yes	Yes	Daily	Biomass(charcoal,Firewood)	1	1	0	1		3	Female	Not yet in school	Morning Cough (ekikololo)	1	0	0	0	0	0		Never	Yes	Yes	33	3	Female	Not yet in school	1	0
2	14	Male	41.93999863	61.59000015	0.0275	523.7000122	6.400000095	66.40000153	30.5	Single	Post primary	Unemployed	Owner of house	Yes	Outside the house	Paraffin stoves	No	Yes	No	Yes	No	No		Electricity, briquettes, paraffin	0	0	0	0		12	Male	Not yet in school	Morning Cough (ekikololo)	1	0	0	0	0	0		Never	Yes	Yes	35	12	Male	Not yet in school	1	0
1	32	Female	43.47000122	67.88999939	0.0096	413.7000122	6.199999809	68.5	28.29999924	Married/Cohabiting	Post primary	Unemployed	Rents house	Yes	Outside the house	Charcoal	No	No	No	No	No	No		Biomass(charcoal,Firewood)	0	0	0	0		24	Female	Not yet in school	Morning Cough (ekikololo) Nasal symptoms (runny nose)	1	0	0	0	0	1	0	Sometimes	Yes	Yes	194	24	Female	Not yet in school	1	0
2	29	Female	28.97999954	40.22000122	0.0062	500.7000122	8.399999619	68.59999847	28.79999924	Single	Primary	Employed	Rents house	Yes	Outside the house	Firewood	Yes	Yes	Yes	Yes	No	No		Biomass(charcoal,Firewood)	0	1	0	1		18	Female	Not yet in school	Day or night cough Shortness of breath	0	1	0	0	1	0		Sometimes	Yes	Yes	26	18	Female	Not yet in school	0	1
2	28	Female	214.6100006	318.1300049	0.057300001	459.2000122	25.5	68.40000153	29.60000038	Single	None	Employed	Rents house	Yes	Outside the house	Charcoal	Yes	No	No	No	No	No		Biomass(charcoal,Firewood)	0	1	0	1		68	Female	Not yet in school	Morning Cough (ekikololo)	1	0	0	0	0	0		Most of the time	Yes	Yes	21	68	Female	Not yet in school	1	0
1	34	Female	38.77199936	55.88399887	0.032900002	634.5	3.700000048	76.09999847	28.5	Separated	Post primary	Unemployed	Rents house	Yes	Outside the house	Charcoal	No	No	No	No	No	No		Biomass(charcoal,Firewood)	0	0	0	0		30	Female	Not yet in school	Morning Cough (ekikololo) Day or night cough Nasal symptoms (runny nose) Shortness of breath Wheezing (okuyilitira)	1	1	0	1	1	1	0	Sometimes	Yes	Yes	172	30	Female	Not yet in school	1	1
2	21	Female	99.19000244	122.0100021	0.048500001	524.4000244	10.39999962	71	29.20000076	Separated	None	Employed	Rents house	No	Outside the house	Charcoal	Yes	No	No	No	No	Yes	<once perweek	Biomass(charcoal,Firewood)	1	1	0	1		60	Male	Not yet in school	Morning Cough (ekikololo)	1	0	0	0	0	0		Most of the time	Yes	Yes	24	60	Male	Not yet in school	1	0
3	29	Female	326.6759949	364.6919861	0.0189	781.888916	42.29999924	76.19999695	26.79999924	Single	None	Business wo(man)	Rents house	Yes	Inside the house	Charcoal	No	Yes	No	No	Yes	Yes	<once perweek	Biomass(charcoal,Firewood)	1	1	0	1		36	Female	Not yet in school	Morning Cough (ekikololo) Phlegm (mucus in resp sysustem but not in nasal area) Shortness of breath Wheezing (okuyilitira)	1	0	1	1	1	0	0	Most of the time	Yes	Yes	137	36	Female	Not yet in school	1	0
3	40	Female	88.94999695	135.3500061	0.0206	426.2000122	12	74.90000153	27	Separated	Primary	Unemployed	Owner of house	Yes	Outside the house	Charcoal	Yes	Yes	Yes	Yes	No	No		Biomass(charcoal,Firewood)	0	0	0	0		48	Male	Not yet in school	Morning Cough (ekikololo)	1	0	0	0	0	0	0	Never	Yes	Yes	98	48	Male	Not yet in school	1	0
2	30	Male								Married/Cohabiting	Primary	Employed	Rents house	Yes	Outside the house	Charcoal	No	Yes	No	Yes	No	Yes		Biomass(charcoal,Firewood)	1	0	0	1		60	Male	schooling	Morning Cough (ekikololo)	1	0	0	0	0	0		Never	Yes	Yes	29	60	Male	schooling	1	0
3	28	Female	22.82999992	37.27000046	0.167500004	481.1000061	7.099999905	67.30000305	28.39999962	Married/Cohabiting	None	Employed	Rents house	Yes	Outside the house	Charcoal	No	Yes	No	No	Yes	Yes	Daily	Biomass(charcoal,Firewood)	1	1	1	1		4	Male	Not yet in school	Morning Cough (ekikololo) Nasal symptoms (runny nose)	1	0	0	0	0	1	0	Never	Yes	Yes	113	4	Male	Not yet in school	1	0
3	21	Female	42.02999878	68.69999695	0.125499994	494.5	8	65.59999847	29.10000038	Married/Cohabiting	Primary	Unemployed	Rents house	No	Outside the house	Charcoal	No	Yes	No	No	No	No		Biomass(charcoal,Firewood)	0	1	1	1		2	Female	Not yet in school	Morning Cough (ekikololo)	1	0	0	0	0	0	0	Never	Yes	Yes	117	2	Female	Not yet in school	1	0
3	18	Female	31.01000023	44.31000137	0.0072	411.7999878	7.400000095	70.09999847	26.89999962	Single	Post primary	Employed	Rents house	Yes	Outside the house	Charcoal	No	No	No	No	No	No		Biomass(charcoal,Firewood)	0	0	0	0		4	Male	Not yet in school	Morning Cough (ekikololo)	1	0	0	0	0	0	0	Never	Yes	Yes	108	4	Male	Not yet in school	1	0
1	29	Male	30.44400024	43.81200027	0.0177	506	9.699999809	70.90000153	28.39999962	Single	Post primary	Unemployed	Owner of house	Yes	Inside the house	Charcoal	No	No	No	Yes	No	No		Biomass(charcoal,Firewood)	0	0	0	0		0	Male	Not yet in school	Morning Cough (ekikololo)	1	0	0	0	0	0	0				165	0	Male	Not yet in school	1	0
2	21	Female	99.19000244	122.0100021	0.048500001	524.4000244	10.39999962	71	29.20000076	Separated	None	Employed	Rents house	No	Outside the house	Charcoal	Yes	No	No	No	No	Yes	<once perweek	Biomass(charcoal,Firewood)	1	1	0	1		7	Female	Not yet in school	Morning Cough (ekikololo)	1	0	0	0	0	0		Sometimes	Yes	Yes	25	7	Female	Not yet in school	1	0
1	26	Female	22.21999931	35.72000122	0.0044	460.2999878	6.333333492	66.69999695	29.5	Married/Cohabiting	Post primary	Business wo(man)	Rents house	Yes	Outside the house	Charcoal	No	No	No	No	Yes	No		Biomass(charcoal,Firewood)	0	0	0	0		48	Male	schooling	Morning Cough (ekikololo) Day or night cough Nasal symptoms (runny nose)	1	1	0	0	0	1	0	Sometimes	Yes	Yes	173	48	Male	schooling	1	1
1	28	Female	31.14999962	45.90999985	0.0139	457.1000061	7.400000095	67.90000153	28.20000076	Married/Cohabiting	Primary	Unemployed	Rents house	No	Outside the house	Charcoal	No	Yes	No	Yes	No	No		Biomass(charcoal,Firewood)	0	0	0	0		48	Male	Not yet in school	Morning Cough (ekikololo) Nasal symptoms (runny nose)	1	0	0	0	0	1	0	Never	Yes	Yes	183	48	Male	Not yet in school	1	0
1	23	Female	35.50999832	57.04999924	0.0117	428.3999939	1.5	66.80000305	27.20000076	Separated	Post primary	Unemployed	Rents house	Yes	Outside the house	Charcoal	No	No	No	No	No	Yes	>once<daily	Biomass(charcoal,Firewood)	1	1	0	1		59	Female	schooling	Nasal symptoms (runny nose) Morning Cough (ekikololo)	1	0	0	0	0	1	0	Never	Yes	Yes	188	59	Female	schooling	1	0
1	32	Female	43.47000122	67.88999939	0.0096	413.7000122	6.199999809	68.5	28.29999924	Married/Cohabiting	Post primary	Unemployed	Rents house	Yes	Outside the house	Charcoal	No	No	No	No	No	No		Biomass(charcoal,Firewood)	0	0	0	0		48	Male	schooling	Morning Cough (ekikololo) Shortness of breath	1	0	0	0	1	0	0	Sometimes	Yes	Yes	195	48	Male	schooling	1	0
3	33	Female	24.44000053	38.86000061	0.031300001	558.0999756	21	63.5	30.10000038	Married/Cohabiting	Post primary	Business wo(man)	Rents house	Yes	Outside the house	Charcoal	No	No	No	No	No	No		Biomass(charcoal,Firewood)	0	0	0	0		5	Male	Not yet in school	Morning Cough (ekikololo) Day or night cough Wheezing (okuyilitira) Shortness of breath Nasal symptoms (runny nose)	1	1	0	1	1	1	0	Seldom (not often)	Yes	Yes	124	5	Male	Not yet in school	1	1
1	34	Female	38.77199936	55.88399887	0.032900002	634.5	3.700000048	76.09999847	28.5	Separated	Post primary	Unemployed	Rents house	Yes	Outside the house	Charcoal	No	No	No	No	No	No		Biomass(charcoal,Firewood)	0	0	0	0		48	Female	schooling	Morning Cough (ekikololo) Day or night cough Shortness of breath Nasal symptoms (runny nose)	1	1	0	0	1	1	0	Sometimes	Yes	Yes	171	48	Female	schooling	1	1
2	30	Male								Married/Cohabiting	Primary	Employed	Rents house	Yes	Outside the house	Charcoal	No	Yes	No	Yes	No	Yes		Biomass(charcoal,Firewood)	1	0	0	1		36	Female	Not yet in school	Morning Cough (ekikololo)	1	0	0	0	0	0		Sometimes	Yes	Yes	30	36	Female	Not yet in school	1	0
2	34	Female	96.94000244	160.6799927	0.0208	438.7000122	3.599999905	76.19999695	26.60000038	Separated	Post primary	Business wo(man)	Rents house	Yes	Outside the house	Charcoal	No	No	No	Yes	Yes	Yes		Biomass(charcoal,Firewood)	1	1	0	1		0	Male	Not yet in school	Morning Cough (ekikololo)	1	0	0	0	0	0					93	0	Male	Not yet in school	1	0
1	28	Female	25.01000023	40.31999969	0.0034	415.1000061	4.699999809	65.90000153	27.79999924	Married/Cohabiting	Post primary	Unemployed	Rents house	Yes	Outside the house	Charcoal	No	No	No	No	No	No		Biomass(charcoal,Firewood)	0	0	0	0		28	Male	Not yet in school	Wheezing (okuyilitira) Nasal symptoms (runny nose)	0	0	0	1	0	1	0	Sometimes	Yes	Yes	196	28	Male	Not yet in school	0	0
1	23	Female	40.95999908	60.29999924	0.0129	412	7.199999809	69.90000153	28.39999962	Married/Cohabiting	Post primary	Employed	Rents house	Yes	Outside the house	Charcoal	No	No	No	Yes	No	No		Biomass(charcoal,Firewood)	0	0	0	0		24	Female	Not yet in school	Morning Cough (ekikololo) Nasal symptoms (runny nose)	1	0	0	0	0	1	0	Never	Yes	Yes	185	24	Female	Not yet in school	1	0
3	28	Female	22.82999992	37.27000046	0.167500004	481.1000061	7.099999905	67.30000305	28.39999962	Married/Cohabiting	None	Employed	Rents house	Yes	Outside the house	Charcoal	No	Yes	No	No	Yes	Yes	Daily	Biomass(charcoal,Firewood)	1	1	1	1		4	Male	Not yet in school	Morning Cough (ekikololo) Nasal symptoms (runny nose)	1	0	0	0	0	1	0	Never	Yes	Yes	112	4	Male	Not yet in school	1	0
1	26	Female	22.21999931	35.72000122	0.0044	460.2999878	6.333333492	66.69999695	29.5	Married/Cohabiting	Post primary	Business wo(man)	Rents house	Yes	Outside the house	Charcoal	No	No	No	No	Yes	No		Biomass(charcoal,Firewood)	0	0	0	0		48	Female	schooling	Morning Cough (ekikololo) Day or night cough Nasal symptoms (runny nose)	1	1	0	0	0	1	0	Sometimes	Yes	Yes	174	48	Female	schooling	1	1
2	30	Female	55.66999817	89.30999756	0.026000001	642.9000244	11.5	67.90000153	29.60000038	Separated	Post primary	Employed	Rents house	Yes	Outside the house	Charcoal	No	Yes	No	Yes	No	Yes	Daily	Biomass(charcoal,Firewood)	1	1	1	1		60	Female	schooling	Morning Cough (ekikololo)	1	0	0	0	0	0		Sometimes	Yes	Yes	32	60	Female	schooling	1	0
1	19	Female	206.9600067	255.0399933	0.0174	666.2999878	17.20000076	75.59999847	26.5	Married/Cohabiting	None	Unemployed	Rents house	Yes	Outside the house	Electricity	No	No	No	Yes	No	No		Electricity, briquettes, paraffin	0	1	0	1		18	Male	Not yet in school	Morning Cough (ekikololo)	1	0	0	0	0	0	0	Never	Yes	Yes	180	18	Male	Not yet in school	1	0
2	28	Female	157.4400024	241.1100006	0.0517	454.1000061	17.70000076	83.59999847	25.89999962	Separated	Primary	Other	Rents house	Yes	Inside the house	Charcoal	Yes	No	No	No	Yes	Yes		Biomass(charcoal,Firewood)	1	1	0	1		24	Female	Not yet in school	Morning Cough (ekikololo) Day or night cough Nasal symptoms (runny nose) Wheezing (okuyilitira)	1	1	0	1	0	1		Sometimes	Yes	Yes	40	24	Female	Not yet in school	1	1
3	20	Female	53.55599976	77.72399902	0.0307	530.2000122	0.5	74.69999695	26.89999962	Married/Cohabiting	Primary	Business wo(man)	Rents house	Yes	Outside the house	Charcoal	No	No	No	Yes	No	Yes	>once<daily	Biomass(charcoal,Firewood)	1	1	0	1		60	Female	schooling	Morning Cough (ekikololo) Day or night cough Shortness of breath	1	1	0	0	1	0	0	Sometimes	Yes	Yes	136	60	Female	schooling	1	1
3	61	Female	25.13999939	34.59999847	0.0076	426.3999939	8	72	26.89999962	Separated	Post primary	Unemployed	Owner of house	Yes	Outside the house	Charcoal	No	Yes	No	No	No	No		Biomass(charcoal,Firewood)	0	0	0	0		48	Female	schooling	Morning Cough (ekikololo) Nasal symptoms (runny nose)	1	0	0	0	0	1	0	Sometimes	Yes	Yes	109	48	Female	schooling	1	0
1	28	Female	25.01000023	40.31999969	0.0034	415.1000061	4.699999809	65.90000153	27.79999924	Married/Cohabiting	Post primary	Unemployed	Rents house	Yes	Outside the house	Charcoal	No	No	No	No	No	No		Biomass(charcoal,Firewood)	0	0	0	0		59	Male	schooling	None	0	0	0	0	0	0	1	Sometimes	Yes	Yes	197	59	Male	schooling	0	0
1	28	Female	46.33000183	71.55999756	0.0092	473.3999939	9.300000191	72	26.79999924	Married/Cohabiting	Primary	Business wo(man)	Rents house	Yes	Outside the house	Charcoal	No	Yes	Yes	No	Yes	No		Biomass(charcoal,Firewood)	0	1	0	1		36	Male	schooling	Morning Cough (ekikololo) Day or night cough Nasal symptoms (runny nose)	1	1	0	0	0	1	0	Seldom (not often)	Yes	Yes	156	36	Male	schooling	1	1
1	29	Female	61	99.33000183	0.0028	426.2000122	2	64.59999847	27.5	Separated	Post primary	Business wo(man)	Rents house	Yes	Outside the house	Charcoal	No	No	No	No	No	No		Biomass(charcoal,Firewood)	0	0	0	0		59	Male	schooling	Morning Cough (ekikololo)	1	0	0	0	0	0	0	Sometimes	Yes	Yes	178	59	Male	schooling	1	0
2	44	Female	26.9279995	38.31600189	0.0266	836.7999878	6	73.80000305	29.5	Single	Post primary	Employed	Rents house	Yes	Inside the house	Paraffin stoves	No	No	No	No	No	No		Electricity, briquettes, paraffin	0	0	0	0		0	Female	Not yet in school	Morning Cough (ekikololo)	1	0	0	0	0	0					88	0	Female	Not yet in school	1	0
2	37	Female	180.1300049	234.4799957	0.026799999	466.5	5.800000191	74.80000305	27.29999924	Single	Primary	Business wo(man)	Rents house	Yes	Outside the house	Charcoal	No	Yes	No	No	Yes	No		Biomass(charcoal,Firewood)	0	0	0	0		12	Male	Not yet in school	Morning Cough (ekikololo) Phlegm (mucus in resp sysustem but not in nasal area) Wheezing (okuyilitira)	1	0	1	1	0	0		Sometimes	Yes	Yes	70	12	Male	Not yet in school	1	0
2	32	Female	246.2279968	365.9400024	0.268099993	536.7999878	9.600000381	80	26.60000038	Married/Cohabiting	Post primary	Business wo(man)	Rents house	Yes	Outside the house	Firewood	Yes	Yes	No	Yes	Yes	No		Biomass(charcoal,Firewood)	0	1	0	1		7	Male	Not yet in school	Morning Cough (ekikololo) Phlegm (mucus in resp sysustem but not in nasal area) Wheezing (okuyilitira)	1	0	1	1	0	0		Sometimes	Yes	Yes	65	7	Male	Not yet in school	1	0
3	32	Female	46.06800079	43.88399887	0.0185	423	0	64.90000153	28.39999962	Separated	Primary	Business wo(man)	Rents house	Yes	Outside the house	Charcoal	No	Yes	No	No	No	Yes	>once<daily	Biomass(charcoal,Firewood)	1	1	0	1		49	Female	Not yet in school	Shortness of breath Nasal symptoms (runny nose)	0	0	0	0	1	1	0	Most of the time	Yes	Yes	110	49	Female	Not yet in school	0	0
2	22	Male	63.27000046	101.7099991	0.020300001	505.3999939	5.5	79.19999695	26.89999962	Single	Post primary	Employed	Rents house	No	Inside the house	Charcoal	No	No	No	Yes	Yes	No		Biomass(charcoal,Firewood)	0	0	1	1		4	Male	schooling	Morning Cough (ekikololo) Day or night cough Nasal symptoms (runny nose)	1	1	0	0	0	1		Seldom (not often)	Yes	Yes	17	4	Male	schooling	1	1
1	45	Female	32.24399948	46.51200104	0.0208	480	4.099999905	68.90000153	29	Married/Cohabiting	Primary	Unemployed	Rents house	Yes	Outside the house	Firewood	No	No	No	No	Yes	No		Biomass(charcoal,Firewood)	0	1	0	1		27	Female	Not yet in school	Morning Cough (ekikololo) Day or night cough Nasal symptoms (runny nose) Wheezing (okuyilitira)	1	1	0	1	0	1	0	Never	Yes	Yes	177	27	Female	Not yet in school	1	1
3	26	Female	66.43199921	99.14399719	0.043900002	443.7999878	3.5	69.40000153	27.70000076	Married/Cohabiting	Post primary	Business wo(man)	Rents house	Yes	Outside the house	Charcoal	No	No	No	Yes	No	No		Biomass(charcoal,Firewood)	0	1	1	1		4	Male	Not yet in school	Morning Cough (ekikololo) Shortness of breath Wheezing (okuyilitira)	1	0	0	1	1	0	0	Never	Yes	Yes	135	4	Male	Not yet in school	1	0
2	40	Female	242.8999939	264.4400024	0.086900003	562.4000244	41.5	64.40000153	30.5	Separated	Primary	Business wo(man)	Rents house	Yes	Outside the house	Charcoal	No	No	No	Yes	No	No		Biomass(charcoal,Firewood)	0	1	0	1		48	Female	schooling	Day or night cough Nasal symptoms (runny nose)	0	1	0	0	0	1		Seldom (not often)	Yes	Yes	31	48	Female	schooling	0	1
2	32	Female	246.2279968	365.9400024	0.268099993	536.7999878	9.600000381	80	26.60000038	Married/Cohabiting	Post primary	Business wo(man)	Rents house	Yes	Outside the house	Firewood	Yes	Yes	No	Yes	Yes	No		Biomass(charcoal,Firewood)	0	1	0	1		24	Male	Not yet in school	Morning Cough (ekikololo) Day or night cough Wheezing (okuyilitira)	1	1	0	1	0	0		Never	Yes	Yes	66	24	Male	Not yet in school	1	1
1	29	Female	61	99.33000183	0.0028	426.2000122	2	64.59999847	27.5	Separated	Post primary	Business wo(man)	Rents house	Yes	Outside the house	Charcoal	No	No	No	No	No	No		Biomass(charcoal,Firewood)	0	0	0	0		24	Female	Not yet in school	Nasal symptoms (runny nose)	0	0	0	0	0	1	0	Never	Yes	Yes	179	24	Female	Not yet in school	0	0
2	29	Female	28.97999954	40.22000122	0.0062	500.7000122	8.399999619	68.59999847	28.79999924	Single	Primary	Employed	Rents house	Yes	Outside the house	Firewood	Yes	Yes	Yes	Yes	No	No		Biomass(charcoal,Firewood)	0	1	0	1		9	Female	Not yet in school	Day or night cough Wheezing (okuyilitira) Shortness of breath	0	1	0	1	1	0		Sometimes	Yes	Yes	27	9	Female	Not yet in school	0	1
2	21	Female	15.23999977	21.28800011	0.0328	1095.599976	2.299999952	77.5	27.89999962	Single	Primary	Unemployed	Rents house	Yes	Inside the house	Charcoal	No	No	No	Yes	Yes	No		Biomass(charcoal,Firewood)	0	1	0	1		0	Female	Not yet in school	Morning Cough (ekikololo)	1	0	0	0	0	0					90	0	Female	Not yet in school	1	0
2	38	Male	18.64800072	25.21199989	0.025599999	1099	5.800000191	81.59999847	29.20000076	Married/Cohabiting	Post primary	Business wo(man)	Rents house	No	Outside the house	Charcoal	No	Yes	No	No	No	No		Biomass(charcoal,Firewood)	0	0	0	0		0	Male	Not yet in school	Morning Cough (ekikololo)	1	0	0	0	0	0					85	0	Male	Not yet in school	1	0
1	35	Female	50.24000168	81.33999634	0.013	429.8999939	1	69	28.60000038	Married/Cohabiting	Primary	Business wo(man)	Rents house	Yes	Outside the house	Charcoal	No	Yes	No	No	No	No		Biomass(charcoal,Firewood)	0	1	0	1		48	Male	schooling	Nasal symptoms (runny nose) Morning Cough (ekikololo)	1	0	0	0	0	1	0	Sometimes	Yes	Yes	190	48	Male	schooling	1	0
2	38	Female	16.68000031	22.3560009	0.021400001	539.5	0	75.59999847	27.39999962	Separated	Primary	Business wo(man)	Rents house	Yes	Outside the house	Charcoal	Yes	No	No	No	No	No		Biomass(charcoal,Firewood)	0	0	0	0		0	Male	Not yet in school	Day or night cough	0	1	0	0	0	0					94	0	Male	Not yet in school	0	1
1	24	Female	20.95999908	33.77000046	0.0027	473.8999939	10.39999962	67.30000305	29	Married/Cohabiting	Post primary	Unemployed	Rents house	Yes	Outside the house	Charcoal	No	No	No	Yes	No	Yes	Never	Biomass(charcoal,Firewood)	0	0	0	0		0	Male	Not yet in school	Morning Cough (ekikololo)	1	0	0	0	0	0	0	Never	Yes		170	0	Male	Not yet in school	1	0
2	27	Female	25.44000053	37.75	0.0089	513.0999756	7.400000095	68.19999695	29	Married/Cohabiting	None	Employed	Rents house	Yes	Outside the house	Firewood	No	No	No	No	No	No		Biomass(charcoal,Firewood)	0	1	0	1		4	Male	Not yet in school	Shortness of breath	0	0	0	0	1	0		Most of the time	Yes	Yes	80	4	Male	Not yet in school	0	0
2	35	Female	29.88999939	43.34999847	0.0082	492.2000122	7.800000191	69.09999847	28.89999962	Single	Post primary	Employed	Rents house	Yes	Outside the house	Charcoal	No	No	No	No	No	No		Biomass(charcoal,Firewood)	0	1	0	1		60	Male	schooling	Morning Cough (ekikololo)	1	0	0	0	0	0		Sometimes	Yes	Yes	81	60	Male	schooling	1	0
[truncated: 14 more columns]
